# Supplementary material for: (6S*)-6-[(1S*,2R*)-1,2-Di­hydroxy­pent­yl]-4-meth­oxy-5,6-di­hydro-2H-pyran-2-one
Source: Acta Crystallogr Sect E Struct Rep Online. 2013 Oct 19;69(Pt 11):o1657–8. doi: 10.1107/S1600536813027025 (PMC3884319; doi:10.1107/S1600536813027025)
Supplement: Supplementary file 1 [file e-69-o1657-sup1.cif]

##############################################################################
#                                                                            #
# This CIF contains the data in a paper accepted for publication in          #
# Acta Crystallographica Section E. It conforms to the requirements of       #
# Notes for Authors for Acta Crystallographica Section E, and has been       #
# peer reviewed under the auspices of the IUCr Commission on Journals.       #
#                                                                            #
# Full details of the Crystallographic Information File format               #
# are given in the paper "The Crystallographic Information File (CIF):       #
# a New Standard Archive File for Crystallography" by S. R. Hall, F. H.      #
# Allen and I. D. Brown [Acta Cryst. (1991), A47, 655-685].                  #
#                                                                            #
# The current version of the core CIF dictionary is obtainable from          #
# ftp://ftp.iucr.org/pub/cif_core.dic.                                       #
#                                                                            #
# Software is freely available for graphical display of the structure(s)     #
# in this CIF. For information consult the CIF software page                 #
# http://www.iucr.org/resources/cif/software.                                #
#                                                                            #
# This file may be used for bona fide research purposes within the           #
# scientific community so long as proper attribution is given to the journal # 
# article from which it was obtained.                                        #
#                                                                            #
##############################################################################
data_I
_audit_creation_method     SHELXL-97
_database_code_depnum_ccdc_archive     'CCDC 964216'
_chemical_name_systematic
;\
(6<i>S</i>*)-6-[(1<i>S</i>*,2<i>R</i>*)-1,2-Dihydroxypentyl]-4-methoxy-5,6-\
dihydro-2<i>H</i>-pyran-2-one
;
_chemical_name_common     'LL-P880 beta'
_chemical_formula_moiety     'C11 H18 O5'
_chemical_formula_sum     'C11 H18 O5'
_chemical_formula_iupac     'C11 H18 O5'
_chemical_formula_weight     230.25
_chemical_melting_point     ?
_symmetry_cell_setting     orthorhombic
_symmetry_space_group_name_H-M     'P 21 21 21'
_symmetry_space_group_name_Hall     'P 2ac 2ab'
loop_
    _symmetry_equiv_pos_as_xyz
    'x, y, z'
    '-x+1/2, -y, z+1/2'
    'x+1/2, -y+1/2, -z'
    '-x, y+1/2, -z+1/2'
_cell_length_a     5.0375(3)
_cell_length_b     11.4515(13)
_cell_length_c     20.802(2)
_cell_angle_alpha     90.00
_cell_angle_beta     90.00
_cell_angle_gamma     90.00
_cell_volume     1200.02(19)
_cell_formula_units_Z     4
_cell_measurement_reflns_used     17230
_cell_measurement_theta_min     1.02
_cell_measurement_theta_max     27.50
_cell_measurement_temperature     200.0(10)
_exptl_crystal_description     plate
_exptl_crystal_colour     colorless
_exptl_crystal_size_max     0.28
_exptl_crystal_size_mid     0.18
_exptl_crystal_size_min     0.08
_exptl_crystal_density_diffrn     1.274
_exptl_crystal_density_meas     ?
_exptl_crystal_density_method     'not measured'
_exptl_crystal_F_000     496
_exptl_absorpt_coefficient_mu     0.100
_exptl_absorpt_correction_type     multi-scan
_exptl_absorpt_process_details     '(DENZO-SMN; Otwinowski & Minor, 1997)'
_exptl_absorpt_correction_T_min     0.9725
_exptl_absorpt_correction_T_max     0.9920
_exptl_special_details
;
The program <i>DENZO-SMN</i> (Otwinowski & Minor, 1997) uses a scaling
algorithm that effectively corrects for absorption effects. High
redundancy data were used in the scaling program thus the 'multi-scan'
code word was used. No transmission coefficients are available from
the program (only scale factors for each frame). The scale factors
in the experimental table are calculated from the 'size' command in
the <i>SHELXL97<i/> input file.
;
_diffrn_ambient_temperature     200.0(10)
_diffrn_radiation_type     MoK\a
_diffrn_radiation_wavelength     0.71073
_diffrn_radiation_source     'fine-focus sealed tube'
_diffrn_radiation_monochromator     graphite
_diffrn_measurement_device_type     'Nonius KappaCCD'
_diffrn_measurement_method     '\f plus \w scans'
_diffrn_detector_area_resol_mean     ?
_diffrn_reflns_number     2711
_diffrn_reflns_av_R_equivalents     0.0434
_diffrn_reflns_av_sigmaI/netI     0.0629
_diffrn_reflns_theta_min     3.43
_diffrn_reflns_theta_max     27.49
_diffrn_reflns_theta_full     27.49
_diffrn_measured_fraction_theta_max     0.988
_diffrn_measured_fraction_theta_full     0.988
_diffrn_reflns_limit_h_min     -6
_diffrn_reflns_limit_h_max     6
_diffrn_reflns_limit_k_min     -14
_diffrn_reflns_limit_k_max     14
_diffrn_reflns_limit_l_min     -26
_diffrn_reflns_limit_l_max     26
_diffrn_standards_number     ?
_diffrn_standards_interval_count     ?
_diffrn_standards_interval_time     ?
_diffrn_standards_decay_%     ?
_refine_special_details
;
Refinement of <i>F</i>^2^ against ALL reflections. The weighted <i>R</i>-factor
<i>wR</i> and goodness of fit <i>S</i> are based on <i>F</i>^2^, conventional
<i>R</i>-factors <i>R</i> are based on <i>F</i>, with <i>F</i> set to zero for
negative <i>F</i>^2^. The threshold expression of <i>F</i>^2^ >\s(<i>F</i>^2^)
is used only for calculating <i>R</i>-factors(gt) <i>etc</i> and is not
relevant to the choice of reflections for refinement. <i>R</i> factors based
on <i>F</i>^2^ are statistically about twice as large as those based on
<i>F</i>, and <i>R</i>-factors based on ALL data will be even larger.
;
_reflns_number_total     1616
_reflns_number_gt     1153
_reflns_threshold_expression     I>2\s(I)
_refine_ls_structure_factor_coef     Fsqd
_refine_ls_matrix_type     full
_refine_ls_R_factor_all     0.0820
_refine_ls_R_factor_gt     0.0515
_refine_ls_wR_factor_gt     0.1072
_refine_ls_wR_factor_ref     0.1205
_refine_ls_goodness_of_fit_ref     1.056
_refine_ls_restrained_S_all     1.056
_refine_ls_number_reflns     1616
_refine_ls_number_parameters     188
_refine_ls_number_restraints     0
_refine_ls_hydrogen_treatment     mixed
_refine_ls_weighting_scheme     calc
_refine_ls_weighting_details
         'calc w=1/[\s^2^(Fo^2^)+(0.0544P)^2^+0.1236P] where P=(Fo^2^+2Fc^2^)/3'
_atom_sites_solution_hydrogens     geom
_atom_sites_solution_primary     direct
_atom_sites_solution_secondary     difmap
_refine_ls_shift/su_max     0.000
_refine_ls_shift/su_mean     0.000
_refine_diff_density_max     0.162
_refine_diff_density_min     -0.180
_refine_ls_extinction_method     'SHELXL97 (Sheldrick, 2008)'
_refine_ls_extinction_coef     0.033(6)
_refine_ls_extinction_expression
                                  'Fc^*^=kFc[1+0.001xFc^2^\l^3^/sin(2\q)]^-1/4^'
loop_
    _atom_type_symbol
    _atom_type_description
    _atom_type_scat_dispersion_real
    _atom_type_scat_dispersion_imag
    _atom_type_scat_source
    'C' 'C' 0.0033 0.0016
                         'International Tables Vol C Tables 4.2.6.8 and 6.1.1.4'
    'H' 'H' 0.0000 0.0000
                         'International Tables Vol C Tables 4.2.6.8 and 6.1.1.4'
    'O' 'O' 0.0106 0.0060
                         'International Tables Vol C Tables 4.2.6.8 and 6.1.1.4'
_computing_data_collection     'COLLECT (Nonius, 1998)'
_computing_cell_refinement     'DENZO-SMN (Otwinowski & Minor, 1997)'
_computing_data_reduction     'DENZO-SMN (Otwinowski & Minor, 1997)'
_computing_structure_solution     'SIR97 (Altomare <i>et al.</i>, 1999)'
_computing_structure_refinement     'SHELXL97 (Sheldrick, 2008)'
_computing_molecular_graphics
;
WinGX (Farrugia, 2012), ORTEP-3 for Windows (Farrugia, 2012)
and PLATON (Spek, 2009)
;
_computing_publication_material     'SHELXL97 (Sheldrick, 2008)'
loop_
    _atom_site_type_symbol
    _atom_site_label
    _atom_site_fract_x
    _atom_site_fract_y
    _atom_site_fract_z
    _atom_site_U_iso_or_equiv
    _atom_site_adp_type
    _atom_site_calc_flag
    _atom_site_refinement_flags
    _atom_site_occupancy
    _atom_site_symmetry_multiplicity
    _atom_site_disorder_assembly
    _atom_site_disorder_group
    O O1 0.4082(4) 0.31378(17) 0.78556(9) 0.0429(5) Uani d . 1 1 . .
    O O2 0.5372(5) 0.4250(2) 0.70604(12) 0.0678(7) Uani d . 1 1 . .
    O O4 -0.0742(6) 0.5734(2) 0.85714(11) 0.0685(8) Uani d . 1 1 . .
    O O1' 0.5361(4) 0.1294(2) 0.86362(10) 0.0451(6) Uani d . 1 1 . .
    H H1'O 0.516(7) 0.066(3) 0.8434(15) 0.050(10) Uiso d . 1 1 . .
    O O2' 0.2491(5) 0.21272(19) 0.97762(9) 0.0443(5) Uani d . 1 1 A .
    H H2'O 0.125(8) 0.238(3) 0.9970(17) 0.051(10) Uiso d . 1 1 . .
    C C2 0.4146(7) 0.4194(3) 0.75666(15) 0.0481(8) Uani d . 1 1 . .
    C C3 0.2702(8) 0.5156(3) 0.78511(15) 0.0541(8) Uani d . 1 1 . .
    H H3 0.302(8) 0.590(3) 0.7637(17) 0.070(11) Uiso d . 1 1 . .
    C C4 0.0890(7) 0.4946(3) 0.83017(13) 0.0520(8) Uani d . 1 1 . .
    C C5 0.0460(6) 0.3748(3) 0.85552(15) 0.0454(7) Uani d . 1 1 . .
    H H5A -0.004(7) 0.381(2) 0.9013(15) 0.048(8) Uiso d . 1 1 . .
    H H5B -0.094(8) 0.335(3) 0.8314(15) 0.056(9) Uiso d . 1 1 . .
    C C6 0.3007(6) 0.3053(3) 0.85045(13) 0.0395(7) Uani d . 1 1 . .
    H H6 0.433(6) 0.340(2) 0.8789(12) 0.028(6) Uiso d . 1 1 . .
    C C1' 0.2742(5) 0.1766(3) 0.86336(14) 0.0376(6) Uani d . 1 1 A .
    H H1' 0.168(5) 0.146(2) 0.8299(12) 0.026(7) Uiso d . 1 1 . .
    C C2' 0.1275(6) 0.1490(3) 0.92562(14) 0.0421(7) Uani d . 1 1 . .
    H H2' -0.057(6) 0.174(3) 0.9211(14) 0.044(8) Uiso d . 1 1 . .
    C C3'A 0.1175(9) 0.0209(3) 0.94034(14) 0.0598(9) Uani d P 0.881(10) 1 A 1
    H H3'A 0.3000 -0.0079 0.9481 0.072 Uiso calc PR 0.881(10) 1 A 1
    H H3'B 0.0454 -0.0213 0.9027 0.072 Uiso calc PR 0.881(10) 1 A 1
    C C4'A -0.0549(13) -0.0058(5) 0.99940(18) 0.0624(14) Uani d P 0.881(10) 1 A
                                                                               1
    H H4'A 0.0249 0.0315 1.0377 0.075 Uiso calc PR 0.881(10) 1 A 1
    H H4'B -0.2335 0.0283 0.9930 0.075 Uiso calc PR 0.881(10) 1 A 1
    C C5'A -0.0814(18) -0.1325(4) 1.0111(3) 0.118(3) Uani d P 0.881(10) 1 A 1
    H H5'A -0.1905 -0.1454 1.0495 0.177 Uiso calc PR 0.881(10) 1 A 1
    H H5'B 0.0949 -0.1666 1.0178 0.177 Uiso calc PR 0.881(10) 1 A 1
    H H5'C -0.1660 -0.1695 0.9739 0.177 Uiso calc PR 0.881(10) 1 A 1
    C C3'B 0.1175(9) 0.0209(3) 0.94034(14) 0.0598(9) Uani d P 0.119(10) 1 A 2
    H H3'C 0.2915 -0.0094 0.9258 0.072 Uiso calc PR 0.119(10) 1 A 2
    H H3'D -0.0147 -0.0109 0.9098 0.072 Uiso calc PR 0.119(10) 1 A 2
    C C4'B 0.064(7) -0.043(3) 1.0025(13) 0.036(7) Uiso d P 0.119(10) 1 A 2
    H H4'C 0.1133 0.0035 1.0409 0.043 Uiso calc PR 0.119(10) 1 A 2
    H H4'D 0.1484 -0.1207 1.0041 0.043 Uiso calc PR 0.119(10) 1 A 2
    C C5'B -0.244(5) -0.049(2) 0.9920(11) 0.038(8) Uiso d P 0.119(10) 1 A 2
    H H5'D -0.3267 -0.0887 1.0287 0.057 Uiso calc PR 0.119(10) 1 A 2
    H H5'E -0.2819 -0.0932 0.9526 0.057 Uiso calc PR 0.119(10) 1 A 2
    H H5'F -0.3161 0.0299 0.9881 0.057 Uiso calc PR 0.119(10) 1 A 2
    C C7 -0.0519(12) 0.6930(3) 0.83475(18) 0.0924(17) Uani d . 1 1 . .
    H H7A -0.1803 0.7420 0.8577 0.139 Uiso calc R 1 1 . .
    H H7B -0.0884 0.6960 0.7885 0.139 Uiso calc R 1 1 . .
    H H7C 0.1282 0.7218 0.8430 0.139 Uiso calc R 1 1 . .
loop_
    _atom_site_aniso_label
    _atom_site_aniso_U_11
    _atom_site_aniso_U_22
    _atom_site_aniso_U_33
    _atom_site_aniso_U_12
    _atom_site_aniso_U_13
    _atom_site_aniso_U_23
    O1 0.0439(11) 0.0449(12) 0.0398(10) -0.0023(9) 0.0045(9) 0.0010(9)
    O2 0.0802(18) 0.0588(15) 0.0645(14) 0.0010(13) 0.0250(14) 0.0148(12)
    O4 0.0831(18) 0.0673(15) 0.0549(13) 0.0342(14) -0.0025(13) -0.0027(11)
    O1' 0.0373(11) 0.0457(13) 0.0525(12) 0.0014(9) 0.0025(9) -0.0052(11)
    O2' 0.0365(11) 0.0575(13) 0.0388(10) -0.0012(11) -0.0009(9) -0.0102(9)
    C2 0.0505(18) 0.0443(17) 0.0497(17) -0.0040(15) -0.0004(15) 0.0035(15)
    C3 0.071(2) 0.0453(19) 0.0460(17) 0.0060(18) -0.0063(16) 0.0010(16)
    C4 0.057(2) 0.058(2) 0.0406(15) 0.0203(18) -0.0105(15) -0.0035(15)
    C5 0.0386(16) 0.0567(19) 0.0408(16) 0.0048(14) 0.0013(13) -0.0036(14)
    C6 0.0356(14) 0.0472(17) 0.0356(14) -0.0013(12) -0.0022(11) -0.0066(12)
    C1' 0.0315(13) 0.0438(16) 0.0375(14) -0.0017(12) -0.0029(12) -0.0064(13)
    C2' 0.0328(15) 0.0548(19) 0.0388(15) -0.0060(13) -0.0019(12) -0.0054(14)
    C3'A 0.078(2) 0.053(2) 0.0477(17) -0.0177(19) 0.0093(16) -0.0044(16)
    C4'A 0.077(4) 0.058(3) 0.053(2) -0.004(3) 0.016(2) 0.002(2)
    C5'A 0.197(8) 0.061(3) 0.097(4) -0.029(4) 0.070(5) 0.002(3)
    C7 0.152(5) 0.067(3) 0.059(2) 0.053(3) -0.006(3) 0.0042(19)
_geom_special_details
;
All e.s.d.'s (except the e.s.d. in the dihedral angle between two l.s. planes)
are estimated using the full covariance matrix. The cell e.s.d.'s are taken
into account individually in the estimation of e.s.d.'s in distances, angles
and torsion angles; correlations between e.s.d.'s in cell parameters are only
used when they are defined by crystal symmetry. An approximate (isotropic)
treatment of cell e.s.d.'s is used for estimating e.s.d.'s involving l.s.
planes.
;
loop_
    _geom_bond_atom_site_label_1
    _geom_bond_atom_site_label_2
    _geom_bond_site_symmetry_2
    _geom_bond_distance
    _geom_bond_publ_flag
    O1 C2 . 1.351(3) ?
    O1 C6 . 1.458(3) ?
    O2 C2 . 1.222(4) ?
    O4 C4 . 1.343(4) ?
    O4 C7 . 1.451(4) ?
    O1' C1' . 1.426(3) ?
    O1' H1'O . 0.85(3) ?
    O2' C2' . 1.442(3) ?
    O2' H2'O . 0.80(4) ?
    C2 C3 . 1.447(5) ?
    C3 C4 . 1.330(5) ?
    C3 H3 . 0.98(4) ?
    C4 C5 . 1.486(5) ?
    C5 C6 . 1.513(4) ?
    C5 H5A . 0.99(3) ?
    C5 H5B . 0.97(4) ?
    C6 C1' . 1.504(4) ?
    C6 H6 . 0.98(3) ?
    C1' C2' . 1.524(4) ?
    C1' H1' . 0.94(3) ?
    C2' C3'A . 1.499(5) ?
    C2' H2' . 0.98(3) ?
    C3'A C4'A . 1.536(5) ?
    C3'A H3'A . 0.9900 ?
    C3'A H3'B . 0.9900 ?
    C4'A C5'A . 1.477(7) ?
    C4'A H4'A . 0.9900 ?
    C4'A H4'B . 0.9900 ?
    C5'A H5'A . 0.9800 ?
    C5'A H5'B . 0.9800 ?
    C5'A H5'C . 0.9800 ?
    C4'B C5'B . 1.57(4) ?
    C4'B H4'C . 0.9900 ?
    C4'B H4'D . 0.9900 ?
    C5'B H5'D . 0.9800 ?
    C5'B H5'E . 0.9800 ?
    C5'B H5'F . 0.9800 ?
    C7 H7A . 0.9800 ?
    C7 H7B . 0.9800 ?
    C7 H7C . 0.9800 ?
loop_
    _geom_angle_atom_site_label_1
    _geom_angle_atom_site_label_2
    _geom_angle_atom_site_label_3
    _geom_angle_site_symmetry_1
    _geom_angle_site_symmetry_3
    _geom_angle
    _geom_angle_publ_flag
    C2 O1 C6 . . 118.7(2) ?
    C4 O4 C7 . . 116.9(3) ?
    C1' O1' H1'O . . 102(3) ?
    C2' O2' H2'O . . 103(3) ?
    O2 C2 O1 . . 116.3(3) ?
    O2 C2 C3 . . 124.5(3) ?
    O1 C2 C3 . . 119.2(3) ?
    C4 C3 C2 . . 119.7(3) ?
    C4 C3 H3 . . 126(2) ?
    C2 C3 H3 . . 113(2) ?
    C3 C4 O4 . . 126.4(3) ?
    C3 C4 C5 . . 121.1(3) ?
    O4 C4 C5 . . 112.5(3) ?
    C4 C5 C6 . . 109.7(3) ?
    C4 C5 H5A . . 108.2(17) ?
    C6 C5 H5A . . 108.9(19) ?
    C4 C5 H5B . . 110.5(19) ?
    C6 C5 H5B . . 109(2) ?
    H5A C5 H5B . . 110(3) ?
    O1 C6 C1' . . 105.3(2) ?
    O1 C6 C5 . . 110.2(2) ?
    C1' C6 C5 . . 115.3(2) ?
    O1 C6 H6 . . 106.3(15) ?
    C1' C6 H6 . . 110.7(15) ?
    C5 C6 H6 . . 108.7(15) ?
    O1' C1' C6 . . 106.9(2) ?
    O1' C1' C2' . . 111.5(2) ?
    C6 C1' C2' . . 113.4(2) ?
    O1' C1' H1' . . 112.6(16) ?
    C6 C1' H1' . . 106.5(15) ?
    C2' C1' H1' . . 106.0(16) ?
    O2' C2' C3'A . . 110.9(3) ?
    O2' C2' C1' . . 109.1(2) ?
    C3'A C2' C1' . . 113.1(3) ?
    O2' C2' H2' . . 109.1(18) ?
    C3'A C2' H2' . . 105.9(18) ?
    C1' C2' H2' . . 108.6(17) ?
    C2' C3'A C4'A . . 112.2(3) ?
    C2' C3'A H3'A . . 109.2 ?
    C4'A C3'A H3'A . . 109.2 ?
    C2' C3'A H3'B . . 109.2 ?
    C4'A C3'A H3'B . . 109.2 ?
    H3'A C3'A H3'B . . 107.9 ?
    C5'A C4'A C3'A . . 112.3(4) ?
    C5'A C4'A H4'A . . 109.1 ?
    C3'A C4'A H4'A . . 109.1 ?
    C5'A C4'A H4'B . . 109.1 ?
    C3'A C4'A H4'B . . 109.1 ?
    H4'A C4'A H4'B . . 107.9 ?
    C4'A C5'A H5'A . . 109.5 ?
    C4'A C5'A H5'B . . 109.5 ?
    H5'A C5'A H5'B . . 109.5 ?
    C4'A C5'A H5'C . . 109.5 ?
    H5'A C5'A H5'C . . 109.5 ?
    H5'B C5'A H5'C . . 109.5 ?
    C5'B C4'B H4'C . . 112.8 ?
    C5'B C4'B H4'D . . 112.8 ?
    H4'C C4'B H4'D . . 110.3 ?
    C4'B C5'B H5'D . . 109.5 ?
    C4'B C5'B H5'E . . 109.5 ?
    H5'D C5'B H5'E . . 109.5 ?
    C4'B C5'B H5'F . . 109.5 ?
    H5'D C5'B H5'F . . 109.5 ?
    H5'E C5'B H5'F . . 109.5 ?
    O4 C7 H7A . . 109.5 ?
    O4 C7 H7B . . 109.5 ?
    H7A C7 H7B . . 109.5 ?
    O4 C7 H7C . . 109.5 ?
    H7A C7 H7C . . 109.5 ?
    H7B C7 H7C . . 109.5 ?
loop_
    _geom_torsion_atom_site_label_1
    _geom_torsion_atom_site_label_2
    _geom_torsion_atom_site_label_3
    _geom_torsion_atom_site_label_4
    _geom_torsion_site_symmetry_1
    _geom_torsion_site_symmetry_2
    _geom_torsion_site_symmetry_3
    _geom_torsion_site_symmetry_4
    _geom_torsion
    _geom_torsion_publ_flag
    C6 O1 C2 O2 . . . . 170.8(3) ?
    C6 O1 C2 C3 . . . . -11.9(4) ?
    O2 C2 C3 C4 . . . . 162.4(3) ?
    O1 C2 C3 C4 . . . . -14.7(5) ?
    C2 C3 C4 O4 . . . . -174.4(3) ?
    C2 C3 C4 C5 . . . . 4.7(5) ?
    C7 O4 C4 C3 . . . . 0.3(5) ?
    C7 O4 C4 C5 . . . . -178.8(3) ?
    C3 C4 C5 C6 . . . . 28.2(4) ?
    O4 C4 C5 C6 . . . . -152.6(3) ?
    C2 O1 C6 C1' . . . . 169.7(2) ?
    C2 O1 C6 C5 . . . . 44.8(3) ?
    C4 C5 C6 O1 . . . . -50.7(3) ?
    C4 C5 C6 C1' . . . . -169.6(2) ?
    O1 C6 C1' O1' . . . . 64.9(3) ?
    C5 C6 C1' O1' . . . . -173.5(2) ?
    O1 C6 C1' C2' . . . . -171.8(2) ?
    C5 C6 C1' C2' . . . . -50.2(3) ?
    O1' C1' C2' O2' . . . . 68.4(3) ?
    C6 C1' C2' O2' . . . . -52.4(3) ?
    O1' C1' C2' C3'A . . . . -55.5(3) ?
    C6 C1' C2' C3'A . . . . -176.2(3) ?
    O2' C2' C3'A C4'A . . . . 63.0(4) ?
    C1' C2' C3'A C4'A . . . . -174.2(3) ?
    C2' C3'A C4'A C5'A . . . . 175.7(5) ?
loop_
    _geom_hbond_atom_site_label_D
    _geom_hbond_atom_site_label_H
    _geom_hbond_atom_site_label_A
    _geom_hbond_site_symmetry_A
    _geom_hbond_distance_DH
    _geom_hbond_distance_HA
    _geom_hbond_distance_DA
    _geom_hbond_angle_DHA
    O1' H1'O O2 4_646 0.85(3) 1.93(3) 2.778(3) 177(3)
    O2' H2'O O2' 3_457 0.80(4) 2.05(4) 2.8178(18) 163(4)
_iucr_refine_instructions_details
;
TITL dmg007l JKH @200K Colorless Plate Orthorhombic P 21 21 21 2/20/01 SHELX
CELL  0.71073   5.0375  11.4515  20.8023   90.000   90.000   90.000
ZERR  4         0.0003   0.0013   0.0020    0.000    0.000    0.000
LATT  -1
SYMM  1/2 - X, - Y, 1/2 + Z
SYMM  1/2 + X, 1/2 - Y, - Z
SYMM  - X, 1/2 + Y, 1/2 - Z
SFAC  C    H    O
UNIT  44   72   20
TEMP   -73
SIZE   0.28   0.18   0.08
OMIT     1   1   0
OMIT     0   1   2
OMIT     0   1   1
OMIT    -1   1   1
ACTA
BOND   $H
CONF
EQIV $1  -x+1, y-1/2, -z+3/2
EQIV $2  x-1/2, -y+1/2, -z+2
HTAB  O1' O2_$1
HTAB  O2' O2'_$2
EXYZ C3'A C3'B
EADP C3'A C3'B
MERG   3
FMAP   2
PLAN   -15
L.S.  28
WGHT    0.054400    0.123600
EXTI    0.033134
FVAR       0.68069   0.88088
O1    3    0.408183    0.313781    0.785562    11.00000    0.04393    0.04489 =
         0.03978    0.00105    0.00450   -0.00233
O2    3    0.537181    0.424990    0.706043    11.00000    0.08025    0.05881 =
         0.06446    0.01476    0.02503    0.00098
O4    3   -0.074202    0.573394    0.857140    11.00000    0.08313    0.06733 =
         0.05488   -0.00271   -0.00249    0.03423
O1'   3    0.536120    0.129427    0.863625    11.00000    0.03725    0.04568 =
         0.05251   -0.00525    0.00249    0.00145
H1'O  2    0.515788    0.065583    0.843440    11.00000    0.05027
O2'   3    0.249150    0.212718    0.977624    11.00000    0.03652    0.05752 =
         0.03881   -0.01020   -0.00094   -0.00120
H2'O  2    0.125350    0.237692    0.997044    11.00000    0.05126
C2    1    0.414625    0.419390    0.756661    11.00000    0.05047    0.04426 =
         0.04969    0.00346   -0.00042   -0.00397
C3    1    0.270242    0.515594    0.785112    11.00000    0.07106    0.04532 =
         0.04605    0.00101   -0.00628    0.00603
H3    2    0.302067    0.590230    0.763680    11.00000    0.07010
C4    1    0.089011    0.494635    0.830166    11.00000    0.05728    0.05828 =
         0.04057   -0.00346   -0.01052    0.02027
C5    1    0.045966    0.374764    0.855522    11.00000    0.03860    0.05671 =
         0.04076   -0.00363    0.00131    0.00480
H5A   2   -0.004441    0.381041    0.901312    11.00000    0.04811
H5B   2   -0.093545    0.335293    0.831419    11.00000    0.05618
C6    1    0.300707    0.305322    0.850454    11.00000    0.03565    0.04715 =
         0.03559   -0.00658   -0.00225   -0.00132
H6    2    0.432816    0.340319    0.878924    11.00000    0.02792
C1'   1    0.274235    0.176601    0.863364    11.00000    0.03145    0.04380 =
         0.03747   -0.00636   -0.00287   -0.00166
H1'   2    0.168420    0.145884    0.829916    11.00000    0.02642
C2'   1    0.127526    0.149000    0.925615    11.00000    0.03279    0.05476 =
         0.03881   -0.00545   -0.00188   -0.00605
H2'   2   -0.057234    0.174058    0.921123    11.00000    0.04408
PART    1
C3'A  1    0.117536    0.020905    0.940343    21.00000    0.07834    0.05334 =
         0.04767   -0.00438    0.00928   -0.01767
AFIX  23
H3'A  2    0.300023   -0.007921    0.948104    21.00000   -1.20000
H3'B  2    0.045411   -0.021317    0.902665    21.00000   -1.20000
AFIX   0
C4'A  1   -0.054928   -0.005844    0.999403    21.00000    0.07658    0.05783 =
         0.05293    0.00222    0.01596   -0.00401
AFIX  23
H4'A  2    0.024928    0.031521    1.037716    21.00000   -1.20000
H4'B  2   -0.233549    0.028287    0.993010    21.00000   -1.20000
AFIX   0
C5'A  1   -0.081364   -0.132512    1.011143    21.00000    0.19658    0.06072 =
         0.09700    0.00212    0.07008   -0.02900
AFIX  33
H5'A  2   -0.190506   -0.145422    1.049488    21.00000   -1.50000
H5'B  2    0.094910   -0.166644    1.017790    21.00000   -1.50000
H5'C  2   -0.166036   -0.169516    0.973941    21.00000   -1.50000
AFIX   0
PART    2
C3'B  1    0.117536    0.020905    0.940343   -21.00000    0.07834    0.05334 =
         0.04767   -0.00438    0.00928   -0.01767
AFIX  23
H3'C  2    0.291471   -0.009447    0.925797   -21.00000   -1.20000
H3'D  2   -0.014690   -0.010898    0.909796   -21.00000   -1.20000
AFIX   0
C4'B  1    0.063720   -0.042741    1.002475   -21.00000    0.03571
AFIX  23
H4'C  2    0.113276    0.003476    1.040862   -21.00000   -1.20000
H4'D  2    0.148350   -0.120710    1.004093   -21.00000   -1.20000
AFIX   0
C5'B  1   -0.244105   -0.049290    0.991959   -21.00000    0.03800
AFIX  33
H5'D  2   -0.326733   -0.088682    1.028684   -21.00000   -1.50000
H5'E  2   -0.281894   -0.093177    0.952564   -21.00000   -1.50000
H5'F  2   -0.316101    0.029895    0.988055   -21.00000   -1.50000
AFIX   0
PART    0
C7    1   -0.051850    0.692981    0.834754    11.00000    0.15159    0.06712 =
         0.05852    0.00425   -0.00579    0.05281
AFIX 137
H7A   2   -0.180254    0.741993    0.857657    11.00000   -1.50000
H7B   2   -0.088380    0.695959    0.788511    11.00000   -1.50000
H7C   2    0.128182    0.721768    0.842974    11.00000   -1.50000
HKLF 4
REM  dmg007l JKH @200K Colorless Plate Orthorhombic P 21 21 21 2/20/01 SHELX
REM R1 =  0.0515 for   1153 Fo > 4sig(Fo)  and  0.0820 for all   1616 data
REM    188 parameters refined using      0 restraints
END
WGHT      0.0544      0.1236
REM Highest difference peak  0.162,  deepest hole -0.180,  1-sigma level  0.042
Q1    1   0.0107 -0.1824  0.9931  11.00000  0.05    0.16
Q2    1   0.6778  0.1346  0.7979  11.00000  0.05    0.15
Q3    1   0.3848  0.4565  0.6686  11.00000  0.05    0.14
Q4    1   0.5656  0.1271  0.9178  11.00000  0.05    0.14
Q5    1  -0.2329  0.5443  0.8613  11.00000  0.05    0.14
Q6    1   0.5382  0.4229  0.6603  11.00000  0.05    0.14
Q7    1   0.1194  0.5015  0.7907  11.00000  0.05    0.13
Q8    1   0.6553  0.3415  0.7856  11.00000  0.05    0.13
Q9    1  -0.2058  0.3008  0.8606  11.00000  0.05    0.12
Q10   1   0.2651  0.1814  0.9045  11.00000  0.05    0.12
Q11   1  -0.0237  0.5657  0.9069  11.00000  0.05    0.12
Q12   1  -0.1120  0.5680  0.8100  11.00000  0.05    0.12
Q13   1   0.7625  0.3715  0.7084  11.00000  0.05    0.11
Q14   1   0.1622  0.5908  0.9081  11.00000  0.05    0.11
Q15   1   0.3958  0.4273  0.7117  11.00000  0.05    0.11
;
data_global
_journal_date_recd_electronic     2013-09-11
_journal_date_accepted     2013-10-01
_journal_name_full     'Acta Crystallographica, Section E'
_journal_year     2013
_journal_volume     69
_journal_issue     11
_journal_page_first     o1657
_journal_page_last     o1658
_journal_paper_category     QO
_journal_paper_doi     10.1107/S1600536813027025
_journal_coeditor_code     LH5653
_publ_contact_author_name     'James Harper'
_publ_contact_author_address
;
Department of Chemistry
University of Central Florida
4104 Libra Drive
Orlando, FL 32816, USA
;
_publ_contact_author_email     'James.Harper@ucf.edu'
_publ_contact_author_fax     '407-823-2252'
_publ_contact_author_phone     '407-823-5816'
_publ_section_title
;\
(6<i>S</i>*)-6-[(1<i>S</i>*,2<i>R</i>*)-1,2-Dihydroxypentyl]-4-methoxy-5,6-\
dihydro-2<i>H</i>-pyran-2-one
;
loop_
    _publ_author_name
    _publ_author_footnote
    _publ_author_address
    'Valenti, Domenic J.' .
;
Department of Chemistry
University of Central Florida
4104 Libra Drive
Orlando, FL 32816, USA
;
    'Arif, Atta M.' .
;
University of Utah
Department of Chemistry
315 S. 1400 E. Rm. 2020
Salt Lake City, UT 84112, USA
;
    'Strobel, Gary A.' .
;
Department of Plant Sciences and Plant Pathology
Montana State University
206 Plant Bioscience Building
Bozeman, MT 59717, USA
;
    'Harper, James K.' .
;
Department of Chemistry
University of Central Florida
4104 Libra Drive
Orlando, FL 32816, USA
;
