# Supplementary material for: (6S*)-6-[(1S*,2R*)-1,2-Di­hydroxy­pent­yl]-4-meth­oxy-5,6-di­hydro-2H-pyran-2-one
Source: Acta Crystallogr Sect E Struct Rep Online. 2013 Oct 19;69(Pt 11):o1657–8. doi: 10.1107/S1600536813027025 (PMC3884319; doi:10.1107/S1600536813027025)
Supplement: Supplementary file 2 [file e-69-o1657-Isup2.hkl]

# 
# h,k,l, Fc-squared, Fo-squared, sigma(Fo-squared) and status flag 
# 
data_I
_shelx_title 
 ' dmg007l JKH @200K Colorless Plate Orthorhombic P 21 21 21 2/20/01 SHELX' 
_shelx_refln_list_code          4 
_shelx_F_calc_maximum      108.81 
_exptl_crystal_F_000       496.00 
_reflns_d_resolution_high  0.7699 
 
loop_ 
 _symmetry_equiv_pos_as_xyz 
 'x, y, z' 
 '-x+1/2, -y, z+1/2' 
 'x+1/2, -y+1/2, -z' 
 '-x, y+1/2, -z+1/2' 
 
_cell_length_a     5.0375 
_cell_length_b    11.4515 
_cell_length_c    20.8023 
_cell_angle_alpha  90.000 
_cell_angle_beta   90.000 
_cell_angle_gamma  90.000 
 
_shelx_F_squared_multiplier     1.000 
 
loop_ 
 _refln_index_h 
 _refln_index_k 
 _refln_index_l 
 _refln_F_squared_calc 
 _refln_F_squared_meas 
 _refln_F_squared_sigma 
 _refln_observed_status 
   2   0   0     1733.89     1558.42     63.52 o 
   6   0   0      103.67      100.87     12.96 o 
   2   1   0      118.13      120.08      7.57 o 
   3   1   0       42.01       43.62      3.46 o 
   4   1   0      125.94      118.87      8.43 o 
   5   1   0       54.94       48.59      5.83 o 
   6   1   0        0.88       -5.61      5.61 o 
   1   2   0     1004.43      970.37     40.52 o 
   2   2   0     1297.93     1284.46     75.22 o 
   3   2   0      242.27      265.49     14.29 o 
   4   2   0       51.98       55.93      3.46 o 
   5   2   0       95.32      134.57      7.13 o 
   6   2   0        0.31        3.45      7.12 o 
   1   3   0      473.10      476.18     20.97 o 
   2   3   0     1291.31     1415.20     60.26 o 
   3   3   0      659.69      673.13     40.06 o 
   5   3   0        0.22        1.51      1.29 o 
   6   3   0       21.60       15.97     10.36 o 
   0   4   0      151.80      147.30     10.40 o 
   1   4   0       42.55       48.60      3.24 o 
   2   4   0     1357.02     1381.85     40.57 o 
   3   4   0       94.17       94.64      4.11 o 
   4   4   0        0.08        6.91      4.75 o 
   5   4   0        0.27        5.40      2.59 o 
   6   4   0        8.02       12.30      8.63 o 
   1   5   0        8.82       12.74      2.16 o 
   2   5   0        5.25        0.22      2.59 o 
   3   5   0      111.94      125.34      5.40 o 
   4   5   0       10.98        1.30      5.83 o 
   5   5   0       14.67       13.60      4.10 o 
   6   5   0        1.29       -7.55      9.06 o 
   0   6   0     1279.85     1585.52     77.10 o 
   1   6   0     2045.67     2295.51     98.55 o 
   2   6   0      182.35      221.53      8.00 o 
   3   6   0       48.52       42.11      3.89 o 
   4   6   0       10.74       12.09      1.94 o 
   5   6   0        0.00       -4.75      4.75 o 
   1   7   0      152.71      165.23      6.49 o 
   2   7   0       48.29       59.82      4.97 o 
   3   7   0       17.70       15.33      2.37 o 
   4   7   0        0.39       -1.73      1.94 o 
   5   7   0      132.89      138.92     15.12 o 
   0   8   0       50.28       50.97      5.40 o 
   1   8   0      176.08      183.84      7.57 o 
   3   8   0       61.90       54.64      4.10 o 
   4   8   0        0.18       -2.37      2.37 o 
   5   8   0       16.49       21.59      6.91 o 
   1   9   0       61.62       64.36      4.75 o 
   2   9   0      295.93      342.88     16.23 o 
   3   9   0       70.48       87.25      6.48 o 
   4   9   0        0.93       -1.94      2.81 o 
   5   9   0        7.18        3.45      6.91 o 
   0  10   0      211.58      223.42     17.52 o 
   1  10   0      558.76      596.57     27.13 o 
   2  10   0        5.82        4.10      3.02 o 
   3  10   0       53.11       38.65      4.53 o 
   4  10   0       10.20        8.85      3.67 o 
   1  11   0       23.48       22.67      3.67 o 
   2  11   0        0.32        1.51      3.45 o 
   3  11   0        4.44        4.10      4.10 o 
   4  11   0        3.77        3.89      6.91 o 
   0  12   0        3.96        3.24      4.75 o 
   1  12   0        2.85        0.86      4.96 o 
   2  12   0        0.10        5.61      3.45 o 
   3  12   0        0.45        4.96      5.61 o 
   1  13   0        5.83        3.67      4.75 o 
   2  13   0        4.89        9.07      5.61 o 
   3  13   0        0.45        2.16      5.83 o 
   0  14   0       25.26       23.53      7.99 o 
   1  14   0        9.40       14.68      7.34 o 
   2  14   0        7.07        8.85      5.18 o 
   2   0   1        0.11       -0.43      0.65 o 
   4   0   1       27.82       33.90      6.26 o 
   5   0   1       35.66       23.10      4.97 o 
   6   0   1       11.06       11.66      6.04 o 
   1   1   1     3344.96     2770.81    700.20 o 
   2   1   1     1222.67     1283.83     61.23 o 
   3   1   1      238.04      238.17      9.74 o 
   4   1   1       69.34       67.17      5.40 o 
   5   1   1       12.15       12.83      4.32 o 
   6   1   1       11.02       12.39      4.35 o 
   0   2   1        1.38        3.45      1.30 o 
   1   2   1      433.38      412.24     13.39 o 
   2   2   1      243.66      273.79      6.69 o 
   3   2   1      419.67      436.95     13.99 o 
   4   2   1       29.53       27.82      1.94 o 
   5   2   1       32.57       37.27      4.12 o 
   6   2   1        3.51       -6.38      6.38 o 
   0   3   1      677.88      742.30     34.16 o 
   1   3   1      253.77      252.25      7.14 o 
   2   3   1     1225.43     1336.90     37.09 o 
   3   3   1      269.15      278.54      6.57 o 
   4   3   1       95.25      117.96     10.37 o 
   5   3   1       16.61       11.68      1.24 o 
   6   3   1        9.68        5.53      6.76 o 
   0   4   1       54.85       62.46      3.03 o 
   1   4   1      802.40      813.88     22.57 o 
   2   4   1       81.96       84.88      2.75 o 
   3   4   1       66.51       70.69      2.36 o 
   4   4   1       47.13       44.36      2.82 o 
   5   4   1       17.59       20.86      2.43 o 
   6   4   1        3.23       10.70      5.86 o 
   0   5   1      605.78      685.35     27.51 o 
   1   5   1      939.65     1032.84     28.08 o 
   2   5   1      152.51      175.91      5.52 o 
   3   5   1       52.16       60.32      4.64 o 
   4   5   1        5.51        8.80      2.64 o 
   5   5   1        0.88       -0.71      2.73 o 
   6   5   1        0.29       -6.11      6.11 o 
   0   6   1       51.00       52.06      3.24 o 
   1   6   1      159.43      150.31      5.08 o 
   2   6   1       75.83       85.01      4.21 o 
   3   6   1       55.74       56.86      2.92 o 
   4   6   1       12.46       17.70      6.37 o 
   5   6   1       68.47       81.21      6.10 o 
   0   7   1       82.44       71.95      4.54 o 
   1   7   1      330.04      383.88     11.04 o 
   2   7   1      118.39      126.20      9.73 o 
   3   7   1       29.85       29.23      2.82 o 
   4   7   1       11.09        9.14      1.75 o 
   5   7   1        9.79        3.73      3.58 o 
   0   8   1      187.54      174.14      8.00 o 
   1   8   1      140.15      148.32      4.66 o 
   2   8   1      165.10      172.28      6.16 o 
   3   8   1       63.62       65.41      3.05 o 
   4   8   1        4.59        1.66      1.87 o 
   5   8   1        8.81        6.48      5.83 o 
   0   9   1       27.97       36.27      3.45 o 
   1   9   1      155.43      164.85      6.04 o 
   2   9   1      194.36      232.10      9.14 o 
   3   9   1       14.30        6.97      2.21 o 
   4   9   1       25.57       25.91      2.59 o 
   5   9   1       11.17        5.36      4.53 o 
   0  10   1      127.01      142.84      7.35 o 
   1  10   1       38.89       37.58      2.95 o 
   2  10   1       22.54       22.69      3.27 o 
   3  10   1       24.31       25.68      2.97 o 
   4  10   1        1.30       -1.26      2.58 o 
   0  11   1       41.86       39.73      4.10 o 
   1  11   1        4.21        9.38      2.91 o 
   2  11   1        8.44        8.85      3.67 o 
   3  11   1        4.66        5.37      3.11 o 
   4  11   1        5.29        5.28      3.55 o 
   0  12   1        1.81        3.88      3.24 o 
   1  12   1        2.14       -1.40      2.36 o 
   2  12   1        6.63        6.35      3.02 o 
   3  12   1        0.55        0.22      5.83 o 
   0  13   1        0.32       14.24      6.69 o 
   1  13   1        0.95        1.94      2.90 o 
   2  13   1        2.47        9.84      4.02 o 
   3  13   1        7.00        1.03      3.26 o 
   0  14   1        3.15       -4.53      4.53 o 
   1  14   1        6.32       11.53      4.10 o 
   2  14   1       13.56       16.40      5.50 o 
   1   0   2     5517.62     4704.71    183.37 o 
   4   0   2       18.52       35.62      6.91 o 
   5   0   2        1.17        1.08      5.40 o 
   6   0   2        1.18       -6.04      6.04 o 
   1   1   2     2138.69     1983.51     61.40 o 
   2   1   2      592.82      540.07     15.94 o 
   3   1   2        4.43        3.15      1.30 o 
   4   1   2       15.34       13.81      0.72 o 
   5   1   2       29.31       31.74      4.04 o 
   6   1   2        9.40        8.94      6.15 o 
   0   2   2      179.43      190.05     17.61 o 
   1   2   2     2361.18     2399.36     90.34 o 
   2   2   2      560.06      518.85     15.01 o 
   3   2   2      115.14      136.97      4.97 o 
   4   2   2       71.84       69.12      3.35 o 
   5   2   2        9.50        8.64      6.37 o 
   6   2   2        9.16        5.06      6.37 o 
   0   3   2       36.31       33.27      3.46 o 
   1   3   2       78.90       72.75      3.03 o 
   2   3   2      135.53      139.57      4.10 o 
   3   3   2       50.24       54.45      1.99 o 
   4   3   2       10.57       12.52      3.02 o 
   5   3   2       10.08        8.82      1.35 o 
   6   3   2       10.42       19.96      8.40 o 
   0   4   2      406.69      402.83     22.22 o 
   1   4   2      124.52      127.14      5.63 o 
   2   4   2      301.70      334.32     10.19 o 
   3   4   2       53.21       54.77      1.94 o 
   4   4   2       21.46       15.64      2.21 o 
   5   4   2       12.57       13.15      1.71 o 
   6   4   2        2.80        8.40      6.23 o 
   0   5   2      317.26      353.47     17.59 o 
   1   5   2     1017.23     1106.12     32.07 o 
   2   5   2      122.96      118.48      3.81 o 
   3   5   2       41.06       46.06      1.98 o 
   4   5   2        2.63        5.08      0.97 o 
   5   5   2       23.68       17.61      3.04 o 
   6   5   2        3.05       -3.38     12.95 o 
   0   6   2      196.36      196.80      7.14 o 
   1   6   2      761.83      847.11     21.63 o 
   2   6   2      288.74      307.38      8.17 o 
   3   6   2        9.38       10.03      1.44 o 
   4   6   2       10.15        9.38      3.78 o 
   5   6   2        3.16        3.25      3.35 o 
   0   7   2      245.23      281.09      9.96 o 
   1   7   2       35.64       41.64      2.75 o 
   2   7   2       49.06       50.25      3.46 o 
   3   7   2       41.12       41.21      3.10 o 
   4   7   2       14.17       11.96      1.51 o 
   5   7   2       11.83       15.69      3.67 o 
   0   8   2      538.18      576.57     32.80 o 
   1   8   2      121.26      130.84      6.31 o 
   2   8   2      145.98      159.05      5.08 o 
   3   8   2       66.58       54.83      3.01 o 
   4   8   2       36.94       37.61      2.89 o 
   5   8   2        6.04        1.82     10.14 o 
   0   9   2       14.29       17.92      4.10 o 
   1   9   2      162.21      185.51      8.15 o 
   2   9   2        3.01        4.12      7.45 o 
   3   9   2       66.95       70.45      6.48 o 
   4   9   2        4.06       -1.18      2.33 o 
   5   9   2        4.99       -3.78      3.78 o 
   0  10   2       55.47       54.63      4.53 o 
   1  10   2      171.77      190.58      7.75 o 
   2  10   2       16.76       16.48      2.36 o 
   3  10   2        0.85        1.58      2.85 o 
   4  10   2        5.78        2.43      5.94 o 
   0  11   2       63.24       57.88      5.40 o 
   1  11   2        6.59       11.50      2.36 o 
   2  11   2       14.59       14.48      2.99 o 
   3  11   2        3.86        4.78      3.99 o 
   4  11   2        2.84       10.58      3.66 o 
   0  12   2       60.07       45.99      5.18 o 
   1  12   2        2.65        1.49      2.70 o 
   2  12   2        2.42        3.02      3.78 o 
   3  12   2        0.19       -1.62      3.19 o 
   0  13   2        5.91       23.53      4.53 o 
   1  13   2        4.06        5.65      3.10 o 
   2  13   2        2.11        5.42      3.35 o 
   3  13   2        2.48        3.54      6.69 o 
   1  14   2        1.84        7.55      5.83 o 
   2  14   2        3.16        6.66      4.75 o 
   1   0   3     5466.30     5300.42    146.75 o 
   2   0   3      451.61      453.62     21.56 o 
   3   0   3       40.76       47.29      3.02 o 
   4   0   3      105.24      110.41      6.70 o 
   5   0   3      118.39      140.00      8.43 o 
   6   0   3        0.18       -3.24      5.83 o 
   0   1   3      921.88      792.65     32.70 o 
   1   1   3    11840.60    13095.12    366.02 o 
   2   1   3      215.85      220.71      6.76 o 
   3   1   3      560.68      572.25     17.69 o 
   4   1   3        8.22        9.07      0.92 o 
   5   1   3        3.27        3.18      3.43 o 
   6   1   3        2.86       10.97      6.80 o 
   0   2   3     7590.24     8386.54    463.79 o 
   1   2   3     2275.71     2325.50     89.43 o 
   2   2   3      667.35      618.17     16.30 o 
   3   2   3      779.35      826.13     19.44 o 
   4   2   3       24.54       23.17      1.40 o 
   5   2   3       89.44      103.76      5.35 o 
   6   2   3       14.41       15.26      6.78 o 
   0   3   3      166.57      160.89      8.02 o 
   1   3   3        6.45        9.77      1.47 o 
   2   3   3       59.86       58.55      1.99 o 
   3   3   3      170.67      170.29      4.26 o 
   4   3   3       65.27       68.18      5.08 o 
   5   3   3       35.11       37.60      2.02 o 
   6   3   3        2.12        1.11      6.01 o 
   0   4   3       10.36        9.93      1.94 o 
   1   4   3      240.80      269.75      9.23 o 
   2   4   3      296.67      318.37      9.42 o 
   3   4   3       66.35       81.29      2.18 o 
   4   4   3        1.57        3.63      2.66 o 
   5   4   3        7.67        4.07      2.86 o 
   6   4   3       12.62       28.08      7.17 o 
   0   5   3     4406.35     4995.14    219.91 o 
   1   5   3      223.63      203.56      8.45 o 
   2   5   3       84.56       82.52      4.97 o 
   3   5   3       27.04       26.12      1.68 o 
   4   5   3       36.94       36.95      1.40 o 
   5   5   3       21.69       23.61      3.45 o 
   6   5   3        3.40       -2.32      8.65 o 
   0   6   3       82.12       77.58      4.75 o 
   1   6   3      239.23      263.34      9.07 o 
   2   6   3       18.62       16.51      1.66 o 
   3   6   3       74.17       71.45      2.81 o 
   4   6   3       81.56       80.21      3.06 o 
   5   6   3        7.45        5.31      2.67 o 
   0   7   3       10.58       10.36      2.16 o 
   1   7   3      169.71      181.16      5.66 o 
   2   7   3      112.72      118.86      4.15 o 
   3   7   3       14.60       16.03      2.83 o 
   4   7   3        7.76        7.90      1.35 o 
   5   7   3        0.71       -2.37      4.64 o 
   0   8   3        7.41        6.26      3.02 o 
   1   8   3      295.25      297.70     10.92 o 
   2   8   3      575.05      612.63     20.88 o 
   3   8   3       87.81       85.88      3.51 o 
   4   8   3       99.80      111.57      4.47 o 
   5   8   3       20.88       16.87      4.64 o 
   0   9   3      148.30      162.78      9.08 o 
   1   9   3      106.90      114.25      4.55 o 
   2   9   3      276.59      284.74     11.31 o 
   3   9   3       55.06       53.03      3.05 o 
   4   9   3       19.70       19.57      3.55 o 
   5   9   3        5.94        5.79      4.72 o 
   0  10   3       88.19       87.70      5.40 o 
   1  10   3        9.10        9.17      2.29 o 
   2  10   3        2.72        4.10      5.94 o 
   3  10   3       11.85       13.65      2.67 o 
   4  10   3        4.00        4.17      3.53 o 
   0  11   3       17.95        8.63      4.10 o 
   1  11   3       10.14        8.65      2.59 o 
   2  11   3       78.12       74.73      6.70 o 
   3  11   3        7.00        8.63      3.35 o 
   4  11   3        5.56        8.28      3.67 o 
   0  12   3        5.31       -2.16      3.67 o 
   1  12   3       24.77       24.19      3.10 o 
   2  12   3        5.12        4.74      2.85 o 
   3  12   3        8.93       12.29      3.51 o 
   0  13   3        0.41       -5.83      6.47 o 
   1  13   3        8.87       10.18      2.97 o 
   2  13   3       10.12       20.70      3.78 o 
   3  13   3        4.10       -0.94      5.29 o 
   0  14   3        0.66       -1.94      4.75 o 
   1  14   3       14.52       13.19      5.86 o 
   2  14   3        6.49        3.63      4.86 o 
   1   0   4       52.57       46.04      2.38 o 
   2   0   4      562.93      514.18     30.10 o 
   3   0   4        9.74        5.61      1.73 o 
   4   0   4       18.13       26.77      5.40 o 
   5   0   4       25.08       25.69      4.97 o 
   6   0   4       19.53       15.97      6.26 o 
   0   1   4     5350.33     5270.46    185.52 o 
   1   1   4     2696.72     2498.05     48.41 o 
   2   1   4      376.63      375.70      9.07 o 
   3   1   4       75.78       73.51      2.36 o 
   4   1   4      395.72      423.62     12.03 o 
   5   1   4        9.59       10.17      3.65 o 
   6   1   4       13.00       14.98      5.91 o 
   0   2   4      790.74      703.89     28.77 o 
   1   2   4      826.07      797.75     20.94 o 
   2   2   4        4.14        5.26      0.97 o 
   3   2   4      257.11      234.11      5.27 o 
   4   2   4       16.63       18.27      1.58 o 
   5   2   4       14.13       11.03      1.04 o 
   6   2   4        6.93        5.46      7.00 o 
   0   3   4      143.11      141.24      7.58 o 
   1   3   4      296.62      283.95     10.88 o 
   2   3   4      397.79      409.31     10.49 o 
   3   3   4       45.54       48.58      2.38 o 
   4   3   4       54.97       51.03      2.79 o 
   5   3   4       41.89       40.30      2.12 o 
   6   3   4       12.08       23.98      8.09 o 
   0   4   4     2168.39     2177.51    113.22 o 
   1   4   4       28.73       29.54      1.92 o 
   2   4   4      140.81      155.04      4.66 o 
   3   4   4       20.60       23.68      1.22 o 
   4   4   4      125.15      129.46      5.87 o 
   5   4   4        2.90        4.16      4.10 o 
   6   4   4        1.89       -1.55      5.60 o 
   0   5   4     3993.65     4517.46    240.12 o 
   1   5   4      264.37      289.73     10.26 o 
   2   5   4        5.41        5.30      1.22 o 
   3   5   4       58.31       52.14      1.75 o 
   4   5   4       14.70       16.19      1.37 o 
   5   5   4        7.61       11.22      3.56 o 
   6   5   4        6.92       97.34     68.64 o 
   0   6   4       50.02       45.14      3.67 o 
   1   6   4      205.53      221.50      8.18 o 
   2   6   4       58.46       59.16      3.04 o 
   3   6   4       51.93       54.86      2.48 o 
   4   6   4        2.64        1.80      2.37 o 
   5   6   4       22.79       18.35      5.18 o 
   0   7   4       45.29       45.78      4.10 o 
   1   7   4      233.58      252.48     14.94 o 
   2   7   4       10.90        9.82      1.62 o 
   3   7   4      280.38      279.71      9.71 o 
   4   7   4       26.54       25.74      2.22 o 
   5   7   4        7.81       11.57      3.26 o 
   0   8   4        8.25        6.48      2.59 o 
   1   8   4       17.92       17.71      1.98 o 
   2   8   4      259.25      293.74      8.25 o 
   3   8   4        3.96        1.08      2.59 o 
   4   8   4        0.56       -1.45      5.94 o 
   5   8   4        9.27        6.48      5.83 o 
   0   9   4       46.60       57.65      4.10 o 
   1   9   4      106.79      113.88      4.35 o 
   2   9   4       23.25       17.06      2.67 o 
   3   9   4        0.06        2.22      1.90 o 
   4   9   4       24.44       24.61      2.82 o 
   5   9   4        8.09       13.81      6.26 o 
   0  10   4       28.43       34.11      3.67 o 
   1  10   4       38.32       40.91      2.89 o 
   2  10   4       27.96       22.03      2.97 o 
   3  10   4       38.83       40.10      5.29 o 
   4  10   4        2.61        3.78      2.75 o 
   0  11   4       35.00       39.29      4.53 o 
   1  11   4       41.92       41.82      9.07 o 
   2  11   4       10.86       11.91      2.70 o 
   3  11   4       12.74       12.48      5.29 o 
   4  11   4        6.31        6.48      3.04 o 
   0  12   4       11.24        7.12      3.45 o 
   1  12   4        5.46        3.69      2.36 o 
   2  12   4       41.65       38.43      3.81 o 
   3  12   4        0.68        1.43      3.35 o 
   0  13   4        2.09        1.51      4.96 o 
   1  13   4        3.15        6.26      2.90 o 
   2  13   4        5.27        5.00      3.66 o 
   3  13   4        3.14        2.60      3.35 o 
   0  14   4        6.44       15.32      5.61 o 
   1  14   4        4.37       -0.24      4.48 o 
   1   0   5     1916.33     1777.97     96.81 o 
   2   0   5     1408.59     1386.98     52.23 o 
   3   0   5      109.38      108.94      6.92 o 
   4   0   5      129.28      124.49      5.40 o 
   5   0   5       97.09      117.73      8.21 o 
   6   0   5        0.00       -6.26      6.26 o 
   0   1   5      378.66      355.49     10.05 o 
   1   1   5       79.18       75.75      1.99 o 
   2   1   5      555.40      528.63     12.71 o 
   3   1   5       55.67       51.67      1.90 o 
   4   1   5        0.86        1.08      1.04 o 
   5   1   5        2.89        5.94      4.96 o 
   6   1   5       15.31        8.97      4.32 o 
   0   2   5      757.77      717.88     28.21 o 
   1   2   5      198.87      198.87      5.03 o 
   2   2   5      479.36      435.54     13.65 o 
   3   2   5      147.42      157.18      4.31 o 
   4   2   5       12.62       13.32      3.56 o 
   5   2   5       12.31       10.51      1.44 o 
   6   2   5       11.36        7.21     10.58 o 
   0   3   5     2937.08     3031.78    138.23 o 
   1   3   5      273.72      258.87     12.14 o 
   2   3   5       68.04       61.59      2.07 o 
   3   3   5        3.94        5.29      1.47 o 
   4   3   5       25.90       27.02      4.97 o 
   5   3   5       12.47       12.90      2.06 o 
   6   3   5        5.90        9.83      5.87 o 
   0   4   5      446.25      441.15     25.48 o 
   1   4   5       27.19       34.59      1.90 o 
   2   4   5      114.42      119.86      3.20 o 
   3   4   5       37.22       33.19      1.89 o 
   4   4   5       14.18       14.16      1.94 o 
   5   4   5        7.39        9.58      5.94 o 
   6   4   5        0.93       -0.24      6.79 o 
   0   5   5      119.01      127.81      7.57 o 
   1   5   5       42.13       34.18      4.21 o 
   2   5   5       47.47       45.92      3.35 o 
   3   5   5       86.10       80.88      4.32 o 
   4   5   5       16.73       19.28      1.60 o 
   5   5   5        4.26        6.09      2.67 o 
   6   5   5        0.58        6.19      7.31 o 
   0   6   5        1.91       -1.30      2.37 o 
   1   6   5      214.08      221.31      9.71 o 
   2   6   5      178.73      172.17      6.71 o 
   3   6   5      220.87      230.23      5.45 o 
   4   6   5       43.04       35.63      1.98 o 
   5   6   5        1.76        2.45      2.73 o 
   0   7   5       11.47       10.79      2.81 o 
   1   7   5      161.51      165.02      6.19 o 
   2   7   5      156.50      158.18      5.72 o 
   3   7   5      120.36      128.65      4.71 o 
   4   7   5        6.25        2.14      3.13 o 
   5   7   5       23.24       16.84      4.04 o 
   0   8   5       62.71       63.93      8.21 o 
   1   8   5      146.51      150.80      5.96 o 
   2   8   5      156.20      169.65      9.84 o 
   3   8   5       13.10       12.39      1.90 o 
   4   8   5       27.47       26.92      3.14 o 
   5   8   5       21.74       20.08      6.04 o 
   0   9   5      181.41      182.73      7.78 o 
   1   9   5       47.40       38.13      2.43 o 
   2   9   5       22.81       23.19      4.86 o 
   3   9   5        6.87        5.64      2.06 o 
   4   9   5        9.22       14.74      2.75 o 
   5   9   5        0.96        0.16      4.64 o 
   0  10   5      320.81      331.90     26.85 o 
   1  10   5      141.64      147.94      6.27 o 
   2  10   5        1.77        4.96      2.81 o 
   3  10   5       12.14        8.75      2.33 o 
   4  10   5        2.78       -0.56      3.13 o 
   0  11   5        1.49       -4.96      4.96 o 
   1  11   5        0.54       -0.43      3.45 o 
   2  11   5        5.55        4.52      3.22 o 
   3  11   5        3.02        1.87      3.06 o 
   4  11   5        1.08        5.35      3.67 o 
   0  12   5        5.62        3.89      3.67 o 
   1  12   5       17.38       16.07      2.89 o 
   2  12   5        0.18        1.94      2.75 o 
   3  12   5        5.05        3.79      3.89 o 
   0  13   5        0.25       -2.59      4.75 o 
   1  13   5       14.80       20.43      3.67 o 
   2  13   5       23.87       18.43      3.73 o 
   0  14   5        1.78        9.28      5.40 o 
   1  14   5        2.23       12.67      5.25 o 
   1   0   6     2292.77     2306.87     90.29 o 
   2   0   6       61.92       62.87      3.24 o 
   3   0   6      553.76      601.48     25.00 o 
   4   0   6      278.99      286.37     11.69 o 
   5   0   6       26.24       47.28      6.26 o 
   6   0   6        2.91       -3.02      6.47 o 
   0   1   6      165.80      155.46      6.07 o 
   1   1   6      429.09      385.77      9.89 o 
   2   1   6      216.10      219.03      5.64 o 
   3   1   6       98.07       94.31      5.73 o 
   4   1   6      165.27      161.27      4.86 o 
   5   1   6       50.31       55.62      9.39 o 
   6   1   6        2.29        5.77      4.41 o 
   0   2   6      319.12      286.72      8.92 o 
   1   2   6     1198.36     1160.35     23.31 o 
   2   2   6     1015.49     1020.72     25.41 o 
   3   2   6        2.05        4.15      1.11 o 
   4   2   6       81.15       82.93      3.46 o 
   5   2   6       19.79       17.47      3.13 o 
   6   2   6        0.80       -4.18      6.32 o 
   0   3   6      375.53      378.80     23.28 o 
   1   3   6     1702.52     1711.19     46.78 o 
   2   3   6      510.77      503.54     11.50 o 
   3   3   6       73.07       76.51      2.36 o 
   4   3   6       57.30       51.17      2.21 o 
   5   3   6       18.50       21.69      2.91 o 
   6   3   6       12.62       27.84     10.79 o 
   0   4   6       91.76       79.34      4.97 o 
   1   4   6      272.82      304.81     10.84 o 
   2   4   6       50.42       49.49      1.99 o 
   3   4   6      149.95      160.71      8.76 o 
   4   4   6       29.43       27.42      1.35 o 
   5   4   6        2.31        6.24      7.34 o 
   6   4   6        5.69        4.78      6.02 o 
   0   5   6      255.24      232.33     20.16 o 
   1   5   6      107.78      110.23      4.66 o 
   2   5   6      139.85      143.39      3.95 o 
   3   5   6      109.45      109.37      7.13 o 
   4   5   6        5.96        5.14      1.19 o 
   5   5   6       13.21        8.85      4.32 o 
   0   6   6      111.15      124.51      9.30 o 
   1   6   6      173.28      171.59      6.47 o 
   2   6   6      109.15      106.54      5.19 o 
   3   6   6        5.52        6.77      2.48 o 
   4   6   6       46.94       46.59      2.02 o 
   5   6   6       17.11       13.12      2.70 o 
   0   7   6      633.49      664.22     57.44 o 
   1   7   6      351.43      392.87     11.25 o 
   2   7   6       33.97       39.69      5.18 o 
   3   7   6      257.27      268.60      7.27 o 
   4   7   6       76.94       64.19      3.46 o 
   5   7   6       21.80       13.85      6.58 o 
   0   8   6        5.95        6.04      3.45 o 
   1   8   6      138.08      133.35     10.16 o 
   2   8   6      154.20      143.15      6.16 o 
   3   8   6      118.60      107.33      4.65 o 
   4   8   6       16.41       17.69      2.16 o 
   5   8   6        0.30        5.83      6.26 o 
   0   9   6        3.86        7.34      3.24 o 
   1   9   6       28.89       26.73      3.02 o 
   2   9   6       57.48       57.88      2.85 o 
   3   9   6       67.29       60.99      3.28 o 
   4   9   6        9.59       11.00      2.36 o 
   5   9   6       10.48       10.36      7.55 o 
   0  10   6       77.21       80.78      5.40 o 
   1  10   6       49.47       45.90      2.90 o 
   2  10   6       37.29       30.64      3.24 o 
   3  10   6        5.92        2.98      3.02 o 
   4  10   6        6.75       15.18      6.37 o 
   0  11   6       20.54       20.08      4.75 o 
   1  11   6        9.90       12.67      2.51 o 
   2  11   6       28.99       31.84      3.10 o 
   3  11   6       12.75       18.19      2.97 o 
   4  11   6        3.35        8.62      3.58 o 
   0  12   6       22.96       27.20      8.20 o 
   1  12   6        1.35        2.22      2.91 o 
   2  12   6        1.35        4.87      3.04 o 
   3  12   6        5.84        6.17      3.04 o 
   0  13   6       14.79       19.86      5.18 o 
   1  13   6        3.33        4.12      2.97 o 
   2  13   6        8.07       11.25      3.35 o 
   0  14   6        1.41        2.81      4.96 o 
   1  14   6       10.66        6.89      3.58 o 
   1   0   7      608.52      543.78     18.59 o 
   2   0   7       10.68       10.58      1.73 o 
   3   0   7       21.61       19.21      1.94 o 
   4   0   7      274.35      287.64      9.52 o 
   5   0   7       24.21       33.89      5.40 o 
   6   0   7       10.24        8.63      6.91 o 
   0   1   7      196.72      181.51      6.07 o 
   1   1   7     1558.29     1428.08     38.37 o 
   2   1   7      449.59      455.14     11.21 o 
   3   1   7       88.70       86.27      2.92 o 
   4   1   7      447.97      458.81     10.29 o 
   5   1   7       22.87       18.83      3.67 o 
   6   1   7        0.24       -2.00      4.15 o 
   0   2   7      211.46      183.01      7.59 o 
   1   2   7       24.85       19.55      1.37 o 
   2   2   7       69.55       64.04      2.18 o 
   3   2   7      182.74      172.77      5.33 o 
   4   2   7       87.42       86.88      2.67 o 
   5   2   7       11.78       14.66      2.06 o 
   6   2   7       13.21       20.13     10.25 o 
   0   3   7        1.12       -1.73      1.73 o 
   1   3   7     1382.92     1380.76     31.91 o 
   2   3   7      557.75      533.18     12.44 o 
   3   3   7      122.65      119.74      3.05 o 
   4   3   7       19.47       20.15      1.62 o 
   5   3   7       12.22       14.12      1.80 o 
   6   3   7        2.33       14.53      6.94 o 
   0   4   7       77.32       75.43      4.75 o 
   1   4   7      394.62      386.37     11.92 o 
   2   4   7       20.09       18.50      1.50 o 
   3   4   7        3.18        3.97      1.29 o 
   4   4   7      112.06      123.91      5.73 o 
   5   4   7       24.17       24.76      2.87 o 
   6   4   7       17.61       13.31     11.55 o 
   0   5   7       20.73       25.91      3.02 o 
   1   5   7       12.15       14.85      2.32 o 
   2   5   7       52.39       52.14      2.19 o 
   3   5   7       61.82       62.14      5.72 o 
   4   5   7       30.85       28.82      1.60 o 
   5   5   7       17.09       22.23      3.24 o 
   0   6   7      149.22      148.58      7.79 o 
   1   6   7       46.99       47.48      3.11 o 
   2   6   7       34.44       33.14      2.78 o 
   3   6   7       39.19       38.21      2.08 o 
   4   6   7       18.87       18.03      1.68 o 
   5   6   7       32.36       28.71      4.32 o 
   0   7   7       87.64      107.38      7.56 o 
   1   7   7       55.78       62.98      3.35 o 
   2   7   7      355.23      365.20     14.05 o 
   3   7   7       17.72       16.75      2.70 o 
   4   7   7       50.59       51.37      6.05 o 
   5   7   7       10.14        9.03      2.73 o 
   0   8   7       58.25       55.94      4.32 o 
   1   8   7       58.15       56.07      5.08 o 
   2   8   7        9.78        6.59      3.45 o 
   3   8   7        8.37       13.94      2.48 o 
   4   8   7        8.92        9.31      3.24 o 
   5   8   7        0.22       -6.04      7.12 o 
   0   9   7        3.86       -0.65      3.02 o 
   1   9   7        0.04       -1.92      4.10 o 
   2   9   7      116.27      113.75      4.58 o 
   3   9   7       52.72       50.54      4.53 o 
   4   9   7        2.34        6.06      2.27 o 
   0  10   7        3.37       12.52      3.02 o 
   1  10   7       66.97       62.12      3.50 o 
   2  10   7       27.37       22.13      2.44 o 
   3  10   7       10.64        7.77      2.75 o 
   4  10   7        7.36        3.56      3.66 o 
   0  11   7       29.63       30.87      4.53 o 
   1  11   7       21.72       23.75      3.05 o 
   2  11   7       14.30       16.29      3.21 o 
   3  11   7        6.52        7.59      3.27 o 
   4  11   7        3.07        6.69      4.42 o 
   0  12   7        0.94       -1.51      4.53 o 
   1  12   7        2.08        7.12      3.05 o 
   2  12   7        2.44        2.70      3.68 o 
   3  12   7       14.07        9.33      3.78 o 
   0  13   7        2.98        4.32      4.32 o 
   1  13   7        9.89        8.40      3.24 o 
   2  13   7       31.68       36.59      4.27 o 
   0  14   7        0.25        2.16      6.04 o 
   1  14   7        1.55        3.35      3.97 o 
   0   0   8     1745.23     1620.72    135.04 o 
   1   0   8        1.18        1.08      1.29 o 
   2   0   8        0.53       -0.65      1.73 o 
   3   0   8      846.19      861.49     25.51 o 
   4   0   8      181.23      180.54      5.84 o 
   5   0   8        3.83        7.55      4.53 o 
   6   0   8       10.73        8.20      6.91 o 
   0   1   8      321.73      324.01     11.95 o 
   1   1   8      323.82      308.60      7.77 o 
   2   1   8      657.37      642.63     16.83 o 
   3   1   8      235.91      236.33      5.39 o 
   4   1   8       66.43       60.53      1.99 o 
   5   1   8       44.05       43.36      2.81 o 
   6   1   8        3.13       12.87      6.26 o 
   0   2   8      131.55      127.02      5.84 o 
   1   2   8     1837.75     1849.51     40.22 o 
   2   2   8      732.22      749.86     18.45 o 
   3   2   8      430.04      428.10     14.24 o 
   4   2   8      128.55      138.56      4.10 o 
   5   2   8       33.63       32.11      2.18 o 
   6   2   8        0.96        8.53      8.85 o 
   0   3   8       71.51       66.78      3.46 o 
   1   3   8      297.01      288.13      6.51 o 
   2   3   8       44.27       50.76      2.70 o 
   3   3   8      169.14      166.28      4.05 o 
   4   3   8        0.06        0.78      1.29 o 
   5   3   8        5.91        6.68      1.91 o 
   6   3   8       22.96       26.91      7.00 o 
   0   4   8      504.12      485.04     19.15 o 
   1   4   8      181.67      189.32      8.87 o 
   2   4   8      135.05      127.83      3.51 o 
   3   4   8       32.91       31.19      1.84 o 
   4   4   8        2.57        2.83      1.35 o 
   5   4   8        7.71        2.79      1.96 o 
   0   5   8      504.24      481.37     33.48 o 
   1   5   8      237.85      253.70      7.41 o 
   2   5   8       47.06       42.06      2.43 o 
   3   5   8       11.20       12.09      1.40 o 
   4   5   8       67.27       65.38      2.52 o 
   5   5   8       26.09       17.05      3.24 o 
   0   6   8      112.47      120.18      7.35 o 
   1   6   8       92.63       91.16      3.67 o 
   2   6   8       11.91        6.61      2.70 o 
   3   6   8        2.53        1.81      3.56 o 
   4   6   8      129.14      121.24      4.03 o 
   5   6   8        3.25       -2.16      3.67 o 
   0   7   8        6.83        3.45      2.81 o 
   1   7   8       72.44       75.40      4.10 o 
   2   7   8       61.62       59.28      3.89 o 
   3   7   8       51.76       42.54      2.59 o 
   4   7   8        4.92        1.95      1.44 o 
   0   8   8        0.33        0.86      3.02 o 
   1   8   8       91.06       90.51      4.05 o 
   2   8   8      200.67      217.81      9.91 o 
   3   8   8      289.38      290.26     11.25 o 
   4   8   8       14.84        8.18      2.70 o 
   5   8   8        3.26        0.93      4.25 o 
   0   9   8       13.94       14.89      4.10 o 
   1   9   8       21.59       17.45      2.52 o 
   2   9   8       23.06       20.58      2.67 o 
   3   9   8        6.18        9.43      2.48 o 
   4   9   8        5.29        2.42      2.23 o 
   0  10   8        0.40        1.73      3.02 o 
   1  10   8       94.23       74.42      6.25 o 
   2  10   8       50.01       39.92      5.18 o 
   3  10   8        4.40        4.73      2.36 o 
   4  10   8        3.35       -0.80      2.59 o 
   0  11   8        0.14       -2.81      4.10 o 
   1  11   8       20.57       17.43      4.43 o 
   2  11   8        1.49        1.43      2.43 o 
   3  11   8        1.66        0.49      2.89 o 
   0  12   8        9.04       11.01      3.89 o 
   1  12   8       13.84       10.37      3.56 o 
   2  12   8        0.31       -3.69      3.78 o 
   3  12   8        0.70        1.40      3.51 o 
   0  13   8        2.58        1.51      3.88 o 
   1  13   8        3.92        4.51     10.68 o 
   2  13   8       15.17       18.28      3.51 o 
   0  14   8        0.82        2.81      5.61 o 
   1  14   8        3.73        9.73      4.02 o 
   1   0   9       37.87       37.80      1.94 o 
   2   0   9     1194.79     1231.69     52.47 o 
   3   0   9       95.60      104.58      4.11 o 
   4   0   9      112.94      109.55      3.89 o 
   5   0   9        8.92        6.04      2.16 o 
   6   0   9        3.41        4.96      6.47 o 
   0   1   9      118.47      106.21      5.19 o 
   1   1   9     1269.59     1264.86     24.65 o 
   2   1   9      114.07       96.11      2.67 o 
   3   1   9      277.07      273.95      7.37 o 
   4   1   9       41.39       40.40      1.81 o 
   5   1   9       60.78       58.76      2.18 o 
   6   1   9        9.75       14.83      4.66 o 
   0   2   9      943.28      838.27     26.34 o 
   1   2   9       41.30       40.56      1.50 o 
   2   2   9      313.59      321.53      8.45 o 
   3   2   9      156.52      151.94      3.74 o 
   4   2   9      123.66      132.38      8.21 o 
   5   2   9       21.46       17.85      1.91 o 
   6   2   9        4.81        4.74      6.32 o 
   0   3   9      837.51      795.95     25.39 o 
   1   3   9       87.99       80.88      2.34 o 
   2   3   9       85.75       86.91      3.13 o 
   3   3   9      306.31      308.73     10.40 o 
   4   3   9        0.40        1.70      2.48 o 
   5   3   9        8.69       10.43      1.72 o 
   6   3   9        6.88       17.75     10.47 o 
   0   4   9        2.66        1.30      1.73 o 
   1   4   9       56.95       58.87      2.06 o 
   2   4   9      240.41      253.82      7.58 o 
   3   4   9       19.53       17.88      1.44 o 
   4   4   9       27.14       27.50      2.16 o 
   5   4   9        1.32       -0.20      2.03 o 
   0   5   9       91.09       96.81      4.75 o 
   1   5   9      472.81      504.22     14.44 o 
   2   5   9      120.09      115.65      7.02 o 
   3   5   9      118.62      113.10      3.74 o 
   4   5   9       52.02       57.98      2.44 o 
   5   5   9       10.69       11.50      5.50 o 
   0   6   9       58.67       60.04      4.32 o 
   1   6   9      197.98      191.60      6.28 o 
   2   6   9      162.52      170.73      5.88 o 
   3   6   9       70.95       75.92      5.62 o 
   4   6   9        7.88        8.41      1.60 o 
   5   6   9        8.37        3.45      3.89 o 
   0   7   9        2.23        5.61      3.02 o 
   1   7   9       51.37       56.26      7.23 o 
   2   7   9      124.45      120.27      4.67 o 
   3   7   9       86.38       87.59      4.43 o 
   4   7   9        4.94        5.50      1.68 o 
   5   7   9        2.11        3.45      5.61 o 
   0   8   9       74.07       73.22      5.40 o 
   1   8   9       92.30       87.93      4.27 o 
   2   8   9       26.20       22.79      2.43 o 
   3   8   9       23.44       27.38      2.23 o 
   4   8   9        3.81        0.98      1.90 o 
   5   8   9       10.00       11.99      4.88 o 
   0   9   9      269.41      235.87     12.33 o 
   1   9   9      114.03      103.55      5.75 o 
   2   9   9       14.22       15.35      3.56 o 
   3   9   9        8.02        7.60      1.87 o 
   4   9   9        5.65        1.45      2.43 o 
   0  10   9        9.41        7.12      3.24 o 
   1  10   9       12.25        7.65      3.45 o 
   2  10   9        7.52        8.85      6.48 o 
   3  10   9        6.68        8.03      2.12 o 
   4  10   9        5.69       10.63      4.32 o 
   0  11   9        7.25        4.53      4.32 o 
   1  11   9       35.01       23.08      2.67 o 
   2  11   9        7.41        8.92      4.21 o 
   3  11   9       18.58       17.50      3.35 o 
   0  12   9        2.52        1.08      4.53 o 
   1  12   9        6.14        1.46      3.19 o 
   2  12   9        6.19        6.87      3.10 o 
   3  12   9        6.75        5.57      3.41 o 
   0  13   9        1.27        4.53      4.75 o 
   1  13   9        0.40        5.83      3.28 o 
   2  13   9        2.24        1.88      4.42 o 
   0  14   9        2.89        9.50      5.18 o 
   0   0  10      854.07      793.65     69.22 o 
   1   0  10      468.01      442.34     15.66 o 
   2   0  10        3.22       -1.08      2.16 o 
   3   0  10      252.63      243.50      8.22 o 
   4   0  10        0.01        0.22      1.73 o 
   5   0  10       66.94       67.38      3.89 o 
   6   0  10        0.02       -1.51      6.91 o 
   0   1  10      101.16      107.45      5.84 o 
   1   1  10      465.74      481.39     11.59 o 
   2   1  10       15.51       19.53      1.90 o 
   3   1  10       33.19       33.67      1.84 o 
   4   1  10      144.87      156.75      4.49 o 
   5   1  10       12.48       13.84      1.55 o 
   6   1  10        1.29       16.35      6.79 o 
   0   2  10       29.81       28.72      2.16 o 
   1   2  10      505.33      492.77     11.69 o 
   2   2  10       49.57       53.20      2.06 o 
   3   2  10      123.35      116.70      4.32 o 
   4   2  10      142.77      146.29      4.10 o 
   5   2  10       23.63       22.02      2.18 o 
   6   2  10        5.58       17.91      8.63 o 
   0   3  10       24.21       17.06      2.16 o 
   1   3  10      187.72      190.33      5.74 o 
   2   3  10      251.20      269.81      5.83 o 
   3   3  10        7.35        6.25      1.37 o 
   4   3  10      194.35      204.81      7.57 o 
   5   3  10        2.88        4.89      2.05 o 
   0   4  10      261.12      242.42     10.83 o 
   1   4  10      141.36      151.74      4.03 o 
   2   4  10       84.30       91.48      2.70 o 
   3   4  10       71.48       69.93      2.52 o 
   4   4  10       42.20       36.66      2.59 o 
   5   4  10       29.35       26.53      2.48 o 
   0   5  10       80.34       82.75      3.89 o 
   1   5  10      132.17      126.70      3.97 o 
   2   5  10       43.40       38.77      1.87 o 
   3   5  10      113.59      108.60      4.43 o 
   4   5  10       36.10       32.41      1.90 o 
   5   5  10       18.99       27.56      5.29 o 
   0   6  10       12.73       19.43      2.59 o 
   1   6  10      119.06      115.30      4.31 o 
   2   6  10       50.13       49.90      2.36 o 
   3   6  10       38.35       36.00      2.12 o 
   4   6  10       11.15       11.41      1.81 o 
   5   6  10       10.18        6.69      4.96 o 
   0   7  10       54.74       49.67      4.32 o 
   1   7  10       81.98       85.03      3.84 o 
   2   7  10       95.51       91.78      3.88 o 
   3   7  10       21.47       21.96      2.27 o 
   4   7  10       25.98       23.18      2.06 o 
   5   7  10        7.86       16.19      6.91 o 
   0   8  10        2.22       10.14      4.75 o 
   1   8  10       87.65       87.30     11.12 o 
   2   8  10      105.08       95.15      4.57 o 
   3   8  10       44.07       33.68      2.97 o 
   4   8  10        3.91        4.18      2.48 o 
   0   9  10       34.17       32.60      4.53 o 
   1   9  10        8.42        4.38      4.10 o 
   2   9  10       23.40       25.28      2.63 o 
   3   9  10        2.70        3.09      2.32 o 
   4   9  10        4.73        8.44      2.75 o 
   0  10  10        1.25        0.65      3.88 o 
   1  10  10       34.55       25.69      3.65 o 
   2  10  10       17.39       15.65      2.97 o 
   3  10  10        6.49        6.41      2.39 o 
   4  10  10        0.81        2.76      3.01 o 
   0  11  10        0.53        7.55      8.42 o 
   1  11  10        1.83        6.53      6.69 o 
   2  11  10        3.31       -0.51      2.91 o 
   3  11  10        5.40        6.17      4.10 o 
   0  12  10        3.20        2.59      5.18 o 
   1  12  10        0.98        6.71      2.95 o 
   2  12  10       13.64       15.57      4.31 o 
   3  12  10        0.02        2.89      4.86 o 
   0  13  10        0.74        2.59      5.18 o 
   1  13  10        2.16        4.90      3.84 o 
   2  13  10        0.02        0.23      5.18 o 
   1   0  11     2187.29     2247.25     89.59 o 
   2   0  11      209.47      217.71      7.79 o 
   3   0  11       27.19       27.42      1.94 o 
   4   0  11       44.09       47.29      2.81 o 
   5   0  11       32.69       24.83      5.61 o 
   0   1  11      980.78      923.36     29.81 o 
   1   1  11      318.39      319.26      7.03 o 
   2   1  11      136.39      133.09      4.27 o 
   3   1  11      163.11      168.04      5.30 o 
   4   1  11       31.72       32.68      2.48 o 
   5   1  11       13.76       14.95      2.12 o 
   0   2  11      159.41      155.34      5.84 o 
   1   2  11      184.51      185.14      4.28 o 
   2   2  11      176.84      189.11      4.20 o 
   3   2  11      382.80      381.86      8.27 o 
   4   2  11       52.22       53.12      2.48 o 
   5   2  11       22.80       25.68      2.02 o 
   0   3  11        1.04        1.51      1.94 o 
   1   3  11      445.43      451.22     10.10 o 
   2   3  11       63.27       65.27      2.48 o 
   3   3  11       82.49       91.83      3.89 o 
   4   3  11       34.88       36.76      2.06 o 
   5   3  11       31.84       35.44      2.43 o 
   0   4  11       26.18       28.50      2.37 o 
   1   4  11       14.37       14.55      1.75 o 
   2   4  11       86.18       92.73      2.75 o 
   3   4  11        2.31        0.65      1.37 o 
   4   4  11       89.02       80.30      3.32 o 
   5   4  11        6.84        6.48      3.11 o 
   0   5  11      420.48      404.64     14.32 o 
   1   5  11      290.19      288.31      9.64 o 
   2   5  11       59.10       59.15      2.29 o 
   3   5  11       27.72       26.45      1.73 o 
   4   5  11       45.86       41.01      2.52 o 
   5   5  11        4.15        2.79      2.51 o 
   0   6  11        0.92        0.65      2.37 o 
   1   6  11       81.66       74.43      2.90 o 
   2   6  11      293.13      305.64     18.73 o 
   3   6  11       31.30       33.36      1.98 o 
   4   6  11       44.03       45.06      2.44 o 
   5   6  11       38.68       43.18      5.40 o 
   0   7  11       17.89       21.80      3.02 o 
   1   7  11       73.01       68.89      3.26 o 
   2   7  11       35.42       28.89      6.15 o 
   3   7  11       33.57       33.58      2.14 o 
   4   7  11       14.53       12.63      3.02 o 
   5   7  11        6.51        8.20      7.34 o 
   0   8  11       51.72       45.35      5.18 o 
   1   8  11       22.17       19.60      2.51 o 
   2   8  11      161.88      152.70     11.24 o 
   3   8  11       15.91       12.10      2.06 o 
   4   8  11       29.24       24.05      2.52 o 
   0   9  11        0.22        0.43      3.67 o 
   1   9  11       12.29       10.36      2.70 o 
   2   9  11       71.66       61.87      3.94 o 
   3   9  11       19.64       19.10      7.02 o 
   4   9  11        3.95       12.01      3.56 o 
   0  10  11       70.07       66.73      7.99 o 
   1  10  11        1.86       -2.82      3.56 o 
   2  10  11        3.45        5.08      2.81 o 
   3  10  11       12.11       12.96      3.02 o 
   4  10  11        7.65        2.95      3.41 o 
   0  11  11       31.51       39.94      8.20 o 
   1  11  11       40.05       34.20      9.72 o 
   2  11  11       13.71       17.66      4.47 o 
   3  11  11        0.84        0.86      4.21 o 
   0  12  11        0.65       -4.32      4.32 o 
   1  12  11        8.37        7.85      9.82 o 
   2  12  11       12.04        4.81      9.07 o 
   0  13  11        0.17        1.29      7.12 o 
   1  13  11        6.30        9.27      3.41 o 
   0   0  12       17.24       15.54      3.67 o 
   1   0  12      153.73      165.46      8.44 o 
   2   0  12        7.73        9.07      1.51 o 
   3   0  12        9.98        9.07      1.94 o 
   4   0  12       82.43       74.30      3.46 o 
   5   0  12        7.65       12.73      3.45 o 
   0   1  12       78.70       72.17      4.54 o 
   1   1  12      245.22      218.43      5.52 o 
   2   1  12       64.31       62.08      2.23 o 
   3   1  12       52.75       54.02      1.90 o 
   4   1  12       11.28       11.42      1.44 o 
   5   1  12       17.88       17.60      2.43 o 
   0   2  12       27.10       26.99      2.59 o 
   1   2  12       30.13       30.03      2.59 o 
   2   2  12       54.26       49.46      1.91 o 
   3   2  12       35.13       27.87      3.56 o 
   4   2  12        5.54        5.93      1.71 o 
   5   2  12        7.86       12.86      2.91 o 
   0   3  12       51.87       60.69      3.46 o 
   1   3  12      116.52      115.12      3.24 o 
   2   3  12      121.14      112.63      3.36 o 
   3   3  12      520.55      551.18     13.02 o 
   4   3  12       46.14       49.92      2.58 o 
   5   3  12        0.68       -0.22      2.73 o 
   0   4  12       42.06       41.46      3.02 o 
   1   4  12       65.44       59.47      3.35 o 
   2   4  12      251.83      235.85      6.49 o 
   3   4  12       11.27       10.59      1.53 o 
   4   4  12        7.14        8.98      1.50 o 
   5   4  12       14.69       15.31      3.47 o 
   0   5  12       20.56       24.61      2.81 o 
   1   5  12        7.14        2.80      2.27 o 
   2   5  12      259.87      263.02     16.23 o 
   3   5  12       15.04       16.76      1.75 o 
   4   5  12       10.18        8.70      1.83 o 
   5   5  12        5.82        8.56      8.20 o 
   0   6  12       22.96       13.60      2.59 o 
   1   6  12      246.76      270.72      9.09 o 
   2   6  12       71.54       68.31      3.56 o 
   3   6  12       10.34        7.34      1.81 o 
   4   6  12        3.07        1.65      4.53 o 
   5   6  12        4.22       10.58      3.58 o 
   0   7  12      571.59      630.27     28.88 o 
   1   7  12       26.74       29.19      2.37 o 
   2   7  12       46.00       41.80      2.43 o 
   3   7  12       14.37       12.18      1.81 o 
   4   7  12       26.12       29.93      6.04 o 
   0   8  12       30.16       28.93      3.24 o 
   1   8  12        5.75        1.83      2.14 o 
   2   8  12       15.44       17.26      6.04 o 
   3   8  12        8.63        4.91      2.35 o 
   4   8  12       18.05       30.85      3.35 o 
   0   9  12       11.70        9.71      3.89 o 
   1   9  12       64.36       55.10      3.99 o 
   2   9  12       19.45       21.00      6.91 o 
   3   9  12       45.74       38.44      4.10 o 
   4   9  12       15.44        9.31      3.89 o 
   0  10  12        0.86        4.75      4.75 o 
   1  10  12        8.13        9.83      2.82 o 
   2  10  12       11.94        7.10     11.44 o 
   3  10  12        5.29        7.82      4.86 o 
   0  11  12       11.98        8.20      4.75 o 
   1  11  12        6.57        6.78      4.39 o 
   2  11  12       18.50       24.93      5.10 o 
   3  11  12        3.01        3.99      4.53 o 
   0  12  12        1.16        6.91      6.69 o 
   1  12  12        7.02        4.04      5.72 o 
   2  12  12        8.61       12.77      4.96 o 
   0  13  12        0.27        0.22      4.96 o 
   1  13  12        3.36        9.92      4.64 o 
   1   0  13      266.53      280.47      8.01 o 
   2   0  13       44.77       47.29      2.59 o 
   3   0  13        0.90        2.81      1.73 o 
   4   0  13        8.41        8.63      2.16 o 
   5   0  13       11.35       19.86      3.89 o 
   0   1  13      170.97      171.55      5.84 o 
   1   1  13       28.09       26.44      1.66 o 
   2   1  13      106.10      104.71      2.70 o 
   3   1  13       47.89       49.99      1.81 o 
   4   1  13        6.17        8.58      1.62 o 
   5   1  13        3.61        6.26      2.75 o 
   0   2  13        0.36        3.02      1.94 o 
   1   2  13       95.31       91.50      2.36 o 
   2   2  13        2.68        3.94      1.33 o 
   3   2  13       16.69       17.44      1.44 o 
   4   2  13        7.66        4.47      1.75 o 
   5   2  13       16.80       20.50      3.13 o 
   0   3  13       15.23       17.49      3.02 o 
   1   3  13        3.28        4.86      1.37 o 
   2   3  13       51.17       42.92      2.59 o 
   3   3  13      104.67       96.30      7.35 o 
   4   3  13       10.21        9.85      2.05 o 
   5   3  13        2.39       -0.23      5.94 o 
   0   4  13      573.07      581.32     20.21 o 
   1   4  13        9.92        8.58      1.44 o 
   2   4  13       21.01       21.02      3.35 o 
   3   4  13       38.45       37.79      2.14 o 
   4   4  13        8.85        5.55      1.87 o 
   5   4  13        4.46       -3.19      3.19 o 
   0   5  13      119.15      119.30      5.84 o 
   1   5  13       79.37       76.94      3.11 o 
   2   5  13      169.30      170.85      9.84 o 
   3   5  13       10.27       12.06      1.87 o 
   4   5  13       16.83       20.44      2.58 o 
   5   5  13       10.53        6.53     11.98 o 
   0   6  13       77.49       69.12      4.32 o 
   1   6  13      160.08      175.47      5.75 o 
   2   6  13        4.52        6.89      1.60 o 
   3   6  13        9.84        6.98      1.75 o 
   4   6  13       15.81       16.39      2.54 o 
   5   6  13        7.25        9.03     24.93 o 
   0   7  13        2.37        0.22      3.24 o 
   1   7  13       34.64       33.37      2.58 o 
   2   7  13       48.41       50.78      2.64 o 
   3   7  13       11.16       14.71      2.91 o 
   4   7  13        6.68        3.14      3.24 o 
   0   8  13      118.56      115.17      6.27 o 
   1   8  13       37.90       31.38      6.15 o 
   2   8  13       76.65       78.87      6.16 o 
   3   8  13        3.70       -0.66      2.81 o 
   4   8  13       11.20       10.25      6.15 o 
   0   9  13        4.37        7.77      3.45 o 
   1   9  13        3.45        5.27      2.51 o 
   2   9  13       16.32       19.22      3.45 o 
   3   9  13        3.79        8.64      3.13 o 
   4   9  13        2.50       -0.83     14.14 o 
   0  10  13        7.58        7.12      3.67 o 
   1  10  13       15.99       15.13      3.42 o 
   2  10  13       37.04       31.99      4.30 o 
   3  10  13        4.37        5.64      3.63 o 
   0  11  13        0.13       11.65     11.65 o 
   1  11  13        6.00        5.66      4.43 o 
   2  11  13        1.28        3.58      6.15 o 
   3  11  13       14.04       21.89      4.23 o 
   0  12  13        1.79       11.44      6.26 o 
   1  12  13        1.33        3.35      5.83 o 
   2  12  13        5.49        4.73      4.55 o 
   0  13  13        0.00       -3.24      4.96 o 
   0   0  14     3300.65     3507.24    117.78 o 
   1   0  14       96.86      101.56      3.67 o 
   2   0  14       79.18       77.98      3.46 o 
   3   0  14        0.98        0.65      1.94 o 
   4   0  14        3.60        5.18      2.16 o 
   5   0  14        6.10        2.37      7.55 o 
   0   1  14      519.86      569.63     21.94 o 
   1   1  14        0.24        1.99      1.35 o 
   2   1  14      113.04      110.68      3.16 o 
   3   1  14       55.29       50.49      2.21 o 
   4   1  14       46.80       44.07      3.24 o 
   5   1  14        9.79        9.10      3.72 o 
   0   2  14       10.49        8.85      2.81 o 
   1   2  14       83.35       81.61      2.07 o 
   2   2  14        1.77        1.12      1.62 o 
   3   2  14       78.98       72.42      2.75 o 
   4   2  14       47.73       46.76      2.39 o 
   5   2  14       14.66       17.30      3.58 o 
   0   3  14        0.04        3.45      2.16 o 
   1   3  14       15.87       14.71      1.53 o 
   2   3  14      351.37      383.05     10.10 o 
   3   3  14      158.74      155.33      4.42 o 
   4   3  14       49.67       46.64      3.02 o 
   5   3  14        6.45        7.63      3.67 o 
   0   4  14      130.22      129.91      6.05 o 
   1   4  14        2.58        4.57      1.66 o 
   2   4  14       71.91       79.02      2.98 o 
   3   4  14       55.79       54.24      2.85 o 
   4   4  14        9.94        7.98      1.97 o 
   5   4  14        6.87        5.41      3.63 o 
   0   5  14        5.21        9.07      2.81 o 
   1   5  14      191.51      170.09      5.73 o 
   2   5  14       11.75       13.00      1.75 o 
   3   5  14        6.94        5.48      1.81 o 
   4   5  14       15.44       15.71      3.02 o 
   5   5  14        1.31        0.57      4.05 o 
   0   6  14      179.67      184.66      9.08 o 
   1   6  14      166.89      164.38      5.51 o 
   2   6  14       43.57       42.99      3.02 o 
   3   6  14        7.00        4.98      2.21 o 
   4   6  14        0.47        2.00      2.21 o 
   0   7  14       20.75       24.83      3.24 o 
   1   7  14        9.67        9.54      1.98 o 
   2   7  14       60.02       62.86      6.59 o 
   3   7  14       33.99       32.99      2.58 o 
   4   7  14       10.62       15.74      2.97 o 
   0   8  14        5.93        4.53      3.02 o 
   1   8  14        0.43        4.00      2.36 o 
   2   8  14       19.60       20.82      5.83 o 
   3   8  14       11.77       11.66      2.36 o 
   4   8  14        3.18        2.11      4.75 o 
   0   9  14        0.64        0.22      3.67 o 
   1   9  14       80.09       82.10      4.62 o 
   2   9  14       59.61       57.13      4.67 o 
   3   9  14        4.60        3.52      3.11 o 
   0  10  14        0.00       -5.40      5.40 o 
   1  10  14       51.25       45.93     13.71 o 
   2  10  14       17.59       16.83      4.10 o 
   3  10  14       10.72        3.44      5.40 o 
   0  11  14       24.44       19.64      6.69 o 
   1  11  14        0.57        5.18      6.37 o 
   2  11  14       12.32        4.12      5.69 o 
   0  12  14        2.29       10.79      8.20 o 
   1  12  14        5.49        7.64      8.85 o 
   1   0  15       10.53        8.85      2.16 o 
   2   0  15        0.68        4.10      2.16 o 
   3   0  15       26.20       20.94      2.59 o 
   4   0  15        2.69        5.83      2.59 o 
   5   0  15        7.55        0.00      7.77 o 
   0   1  15       91.80       96.36      4.11 o 
   1   1  15      351.35      357.34      9.19 o 
   2   1  15       20.90       16.19      1.37 o 
   3   1  15       35.78       38.71      1.97 o 
   4   1  15        7.56        4.88      1.60 o 
   5   1  15       19.34       23.25      5.40 o 
   0   2  15       27.67       25.48      1.73 o 
   1   2  15       21.20       21.65      1.55 o 
   2   2  15       17.49       15.77      1.51 o 
   3   2  15       17.29       13.63      2.27 o 
   4   2  15       15.71       16.50      2.18 o 
   5   2  15       13.49       14.13      3.75 o 
   0   3  15       43.33       43.40      2.16 o 
   1   3  15      169.86      162.74      5.14 o 
   2   3  15      111.91       99.08      3.57 o 
   3   3  15       11.38        9.02      1.68 o 
   4   3  15        0.39       -0.02      1.90 o 
   5   3  15        6.95        1.15      3.66 o 
   0   4  15       36.55       29.36      3.89 o 
   1   4  15       51.26       42.74      1.97 o 
   2   4  15       56.12       58.75      2.67 o 
   3   4  15        4.30        2.37      1.68 o 
   4   4  15       40.10       40.44      2.52 o 
   5   4  15        0.36        8.82      3.84 o 
   0   5  15      389.92      405.23     16.90 o 
   1   5  15      437.20      463.35     19.62 o 
   2   5  15       84.28       88.51      2.89 o 
   3   5  15       48.80       58.50      3.01 o 
   4   5  15       10.44       13.32      2.36 o 
   0   6  15        2.46        5.18      2.59 o 
   1   6  15       68.36       61.12      3.35 o 
   2   6  15       19.82       21.59      1.97 o 
   3   6  15       14.66       17.43      4.86 o 
   4   6  15       16.53       11.98      2.64 o 
   0   7  15       25.10       25.91      3.45 o 
   1   7  15       69.40       73.43      5.40 o 
   2   7  15       11.07        6.75      2.59 o 
   3   7  15        8.57       10.30      2.29 o 
   4   7  15        0.61        1.61      3.02 o 
   0   8  15        1.57        5.18      3.24 o 
   1   8  15       49.07       44.27      3.13 o 
   2   8  15        0.75        0.50      2.27 o 
   3   8  15        0.79        3.80      4.42 o 
   4   8  15        1.26        2.21      4.45 o 
   0   9  15       25.43       27.42      4.53 o 
   1   9  15       50.15       47.13      4.10 o 
   2   9  15       22.15       28.02      6.26 o 
   3   9  15        8.86       12.73      3.67 o 
   0  10  15        2.83       13.38      7.99 o 
   1  10  15        8.67       12.37      4.91 o 
   2  10  15       13.83       20.01      4.20 o 
   3  10  15       22.03       18.56      5.07 o 
   0  11  15        7.10       -3.67      6.69 o 
   1  11  15        5.59       12.04      4.65 o 
   2  11  15       13.79        5.88      5.04 o 
   0  12  15       12.37       11.66      7.12 o 
   1  12  15        6.04        9.68      5.78 o 
   0   0  16       89.71      102.84      6.27 o 
   1   0  16      156.43      155.01      6.05 o 
   2   0  16       36.77       42.10      3.02 o 
   3   0  16       88.44       84.67      4.97 o 
   4   0  16       14.25       16.19      2.81 o 
   0   1  16       89.27       91.17      4.10 o 
   1   1  16       24.70       26.27      3.24 o 
   2   1  16       39.87       36.55      2.48 o 
   3   1  16       17.46       19.95      1.81 o 
   4   1  16        0.80       -0.54      1.81 o 
   5   1  16       10.53        6.07      5.29 o 
   0   2  16      217.73      214.83      6.92 o 
   1   2  16      288.17      292.57      6.73 o 
   2   2  16        4.16        2.12      1.44 o 
   3   2  16        6.96        5.18      1.66 o 
   4   2  16        2.44        2.79      1.97 o 
   5   2  16        5.57        5.78      6.69 o 
   0   3  16       62.06       66.30      3.89 o 
   1   3  16        7.38        4.51      1.83 o 
   2   3  16       72.16       67.90      2.70 o 
   3   3  16       11.19       11.35      2.27 o 
   4   3  16       12.59       16.12      3.45 o 
   5   3  16        0.22       -5.96      5.96 o 
   0   4  16       32.04       27.20      3.24 o 
   1   4  16       72.83       77.86      4.00 o 
   2   4  16       94.23       81.22      3.83 o 
   3   4  16       57.28       60.25      2.80 o 
   4   4  16       10.28        9.09      2.37 o 
   0   5  16       24.10       17.70      3.45 o 
   1   5  16       73.98       76.08      2.91 o 
   2   5  16       26.97       24.05      1.81 o 
   3   5  16       16.98       15.79      2.39 o 
   4   5  16        4.02        2.54      2.21 o 
   0   6  16        2.35        5.61      3.02 o 
   1   6  16       55.17       51.43      2.59 o 
   2   6  16        0.59       -1.12      3.78 o 
   3   6  16        0.86       -0.42      4.64 o 
   4   6  16        1.63        3.81      3.35 o 
   0   7  16        0.12       -2.37      3.24 o 
   1   7  16       32.19       28.19      2.81 o 
   2   7  16       19.00       19.52      4.43 o 
   3   7  16        6.92        7.91      2.49 o 
   4   7  16       24.33       20.90      5.11 o 
   0   8  16       63.97       72.99      5.61 o 
   1   8  16       22.76       23.25      6.58 o 
   2   8  16       11.70       14.41      7.02 o 
   3   8  16        3.79       -1.14      3.13 o 
   0   9  16        0.77       10.58      5.18 o 
   1   9  16        2.47        4.55      3.67 o 
   2   9  16        4.00        0.21      3.01 o 
   3   9  16       11.03       12.54      4.07 o 
   0  10  16       21.43       12.30      8.63 o 
   1  10  16        9.73       16.98      4.76 o 
   2  10  16        4.62        9.23      3.81 o 
   0  11  16        1.53       -1.51      6.26 o 
   1  11  16       13.84        9.95      5.18 o 
   2  11  16        7.18        8.91      8.74 o 
   1   0  17       10.22       12.95      2.59 o 
   2   0  17       75.13       79.27      4.32 o 
   3   0  17       53.94       57.87      4.75 o 
   4   0  17        8.81        4.32      3.24 o 
   0   1  17      217.48      212.00      7.57 o 
   1   1  17      279.60      297.57      7.63 o 
   2   1  17       68.49       64.81      2.59 o 
   3   1  17       67.19       64.67      2.95 o 
   4   1  17       40.88       45.19      2.52 o 
   5   1  17        0.86       -1.73      6.69 o 
   0   2  17      288.74      296.58     11.47 o 
   1   2  17       27.59       27.85      1.76 o 
   2   2  17        4.24        0.52      1.94 o 
   3   2  17       56.94       61.43      2.58 o 
   4   2  17        5.72        6.14      2.33 o 
   5   2  17        9.44        8.85      6.80 o 
   0   3  17      246.04      254.88      9.30 o 
   1   3  17       18.99       18.56      1.50 o 
   2   3  17       10.48        9.47      3.78 o 
   3   3  17       39.86       35.60      3.35 o 
   4   3  17        1.53        0.77      3.99 o 
   0   4  17      173.46      167.77      6.05 o 
   1   4  17        6.51        5.55      1.40 o 
   2   4  17       87.83       83.55      3.11 o 
   3   4  17        5.03        1.51      4.32 o 
   4   4  17        3.72        3.53      2.51 o 
   0   5  17      188.40      190.92      9.08 o 
   1   5  17      127.33      122.57      4.32 o 
   2   5  17       92.33       94.53      6.59 o 
   3   5  17       11.53        9.78      2.27 o 
   4   5  17        1.64        5.38      5.61 o 
   0   6  17        0.04        8.20      3.24 o 
   1   6  17        3.80        3.93      1.97 o 
   2   6  17       24.26       26.88      3.35 o 
   3   6  17        6.27        6.50      2.82 o 
   4   6  17        6.50        4.75      3.43 o 
   0   7  17        8.07       12.09      3.45 o 
   1   7  17        6.66        1.40      2.48 o 
   2   7  17        4.92        4.21      4.21 o 
   3   7  17       17.84       18.41      3.32 o 
   4   7  17        1.53        5.04      4.88 o 
   0   8  17       14.27       13.17      4.10 o 
   1   8  17       19.84       20.75      6.80 o 
   2   8  17       30.80       31.99      5.50 o 
   3   8  17        2.78        1.31      3.45 o 
   0   9  17        1.47       -4.75      4.75 o 
   1   9  17        1.21        7.45      3.82 o 
   2   9  17       40.76       37.22      5.94 o 
   3   9  17        1.56        4.62      4.50 o 
   0  10  17        0.33        7.77      7.12 o 
   1  10  17        4.72        5.64      5.18 o 
   2  10  17       18.84       13.63      5.96 o 
   0  11  17       18.28        6.48      9.07 o 
   1  11  17        3.28       -2.68      4.87 o 
   0   0  18       52.40       58.95      5.40 o 
   1   0  18        0.04        0.22      2.16 o 
   2   0  18        4.87        4.32      2.59 o 
   3   0  18        0.27        3.24      4.32 o 
   4   0  18       61.46       61.54      5.18 o 
   0   1  18       63.94       57.02      3.89 o 
   1   1  18       48.75       48.47      5.61 o 
   2   1  18       30.81       25.99      2.21 o 
   3   1  18       32.20       29.62      2.70 o 
   4   1  18       23.95       27.09      3.67 o 
   0   2  18      157.48      161.69      6.48 o 
   1   2  18       14.49       12.88      5.18 o 
   2   2  18       75.25       87.73      3.20 o 
   3   2  18       36.02       37.70      3.89 o 
   4   2  18       15.66       15.85      2.81 o 
   0   3  18      172.70      175.76      6.27 o 
   1   3  18       45.10       38.86      5.72 o 
   2   3  18        0.65        1.52      1.75 o 
   3   3  18       25.51       26.96      2.36 o 
   4   3  18        1.28        2.74      3.35 o 
   0   4  18      343.14      377.63     16.46 o 
   1   4  18      101.89      103.65      8.86 o 
   2   4  18      131.62      136.60      4.19 o 
   3   4  18        6.01        2.05      1.98 o 
   4   4  18        0.08        3.06      2.51 o 
   0   5  18      148.28      159.50      9.08 o 
   1   5  18       80.57       81.04      4.00 o 
   2   5  18       40.41       34.58      7.12 o 
   3   5  18        5.35        7.40      2.59 o 
   4   5  18       10.87       12.23      3.13 o 
   0   6  18      135.90      145.64      8.64 o 
   1   6  18        9.27        9.38      2.59 o 
   2   6  18       40.00       45.26      2.89 o 
   3   6  18       10.91       13.20      6.04 o 
   4   6  18        4.52        5.91      3.35 o 
   0   7  18        5.18        9.71      3.67 o 
   1   7  18       30.00       29.66      3.00 o 
   2   7  18       10.71        8.15      2.75 o 
   3   7  18        2.16       -2.47      6.26 o 
   0   8  18       10.46       17.27      6.48 o 
   1   8  18        6.21        9.23      4.45 o 
   2   8  18       32.99       32.37      3.74 o 
   3   8  18        2.81       12.83      4.59 o 
   0   9  18        1.05        7.12      6.91 o 
   1   9  18        0.10       -0.08      4.86 o 
   2   9  18        0.72        4.99      3.78 o 
   0  10  18        9.63        0.86      5.83 o 
   1  10  18       15.60       22.52      5.53 o 
   2  10  18        9.73        6.15      7.08 o 
   0  11  18        0.22        3.24      6.91 o 
   1   0  19       23.61       20.72      2.81 o 
   2   0  19       62.66       58.95      4.10 o 
   3   0  19       12.77        8.20      3.45 o 
   4   0  19        7.25       12.09      4.10 o 
   0   1  19      107.37      120.77      5.62 o 
   1   1  19        7.62        7.51      3.45 o 
   2   1  19       11.59        8.27      1.90 o 
   3   1  19        3.36        5.06      3.02 o 
   4   1  19       16.43       23.87      2.73 o 
   0   2  19       44.10       46.21      3.45 o 
   1   2  19       53.61       52.16      2.75 o 
   2   2  19       23.39       15.59      1.97 o 
   3   2  19        5.00        9.83      4.64 o 
   4   2  19        1.31        4.19      2.75 o 
   0   3  19       28.00       23.75      3.45 o 
   1   3  19        4.23       -0.27      2.05 o 
   2   3  19       66.01       74.16      3.78 o 
   3   3  19       14.28       11.33      2.06 o 
   4   3  19       18.81       22.72      5.94 o 
   0   4  19        3.79        2.16      2.16 o 
   1   4  19      164.78      176.98      5.08 o 
   2   4  19       16.50       18.45      3.13 o 
   3   4  19        1.82        3.05      4.10 o 
   4   4  19        2.38        5.68      2.95 o 
   0   5  19        0.10        2.81      1.73 o 
   1   5  19       29.61       24.01      2.27 o 
   2   5  19        0.44       -1.81      1.87 o 
   3   5  19       13.72       11.53      2.89 o 
   4   5  19        3.25        6.69      3.20 o 
   0   6  19        0.14       12.09      4.32 o 
   1   6  19       25.35       29.45      3.99 o 
   2   6  19       32.85       36.73      7.56 o 
   3   6  19        6.12        7.72      2.95 o 
   0   7  19        1.77        6.26      5.83 o 
   1   7  19       17.50       16.12      3.99 o 
   2   7  19       21.01       19.09      3.22 o 
   3   7  19       31.11       39.32      5.34 o 
   0   8  19        2.95        1.94      4.53 o 
   1   8  19        3.05        4.95      3.39 o 
   2   8  19        0.49        4.34      4.48 o 
   3   8  19        4.17        5.18      7.34 o 
   0   9  19        5.19        4.53      6.26 o 
   1   9  19        9.27       14.14      4.86 o 
   2   9  19        0.39       14.08      5.56 o 
   0  10  19        9.99       14.46      7.77 o 
   1  10  19       13.19       11.35      6.48 o 
   0   0  20        5.16       10.14      3.67 o 
   1   0  20       34.98       38.00      3.89 o 
   2   0  20       46.08       42.53      3.89 o 
   3   0  20       49.60       46.64      4.97 o 
   4   0  20        3.31        5.61      4.32 o 
   0   1  20        0.11       -1.08      3.45 o 
   1   1  20        3.42        7.94      2.59 o 
   2   1  20       10.30       12.07      2.12 o 
   3   1  20        0.79        2.85      6.80 o 
   4   1  20       16.09       17.94      9.93 o 
   0   2  20       57.59       57.22      4.32 o 
   1   2  20       21.71       27.83      7.12 o 
   2   2  20       15.19       23.34      7.02 o 
   3   2  20        1.96        1.12      3.02 o 
   4   2  20        2.40        3.24      4.10 o 
   0   3  20       82.36       89.63      5.83 o 
   1   3  20      189.26      213.44      7.79 o 
   2   3  20       10.88       11.69      3.02 o 
   3   3  20        2.69        6.37      2.29 o 
   4   3  20        2.64        2.90      4.32 o 
   0   4  20        6.63        4.75      1.94 o 
   1   4  20       49.02       53.50      4.15 o 
   2   4  20        0.97        3.88      2.59 o 
   3   4  20        3.84        7.89      2.59 o 
   4   4  20        6.78        9.54      4.72 o 
   0   5  20       99.12      113.62      6.70 o 
   1   5  20       24.41       25.06      2.08 o 
   2   5  20        6.19        8.22      2.43 o 
   3   5  20       20.70       12.26      2.89 o 
   0   6  20       34.37       44.26      3.67 o 
   1   6  20        9.56        7.13      2.35 o 
   2   6  20       20.36       26.97      9.82 o 
   3   6  20       11.21       17.05      6.58 o 
   0   7  20       42.97       51.38      8.42 o 
   1   7  20       11.57       17.30      3.41 o 
   2   7  20        1.64        7.80      4.75 o 
   3   7  20       16.24       11.41     13.06 o 
   0   8  20        5.28       14.25      7.55 o 
   1   8  20       18.77       24.81     11.44 o 
   2   8  20        3.52       12.07      4.87 o 
   0   9  20        0.00        4.10      6.04 o 
   1   9  20        7.28        3.53      5.32 o 
   0  10  20        3.52        3.88      7.55 o 
   1   0  21        1.60       -1.29      3.24 o 
   2   0  21        8.10       10.36      3.24 o 
   3   0  21        0.38       10.36      4.75 o 
   4   0  21        9.61       16.40      6.91 o 
   0   1  21        1.70       -2.59      2.59 o 
   1   1  21        2.47        2.58      3.35 o 
   2   1  21       12.62       15.70      3.56 o 
   3   1  21        0.46        4.10      2.91 o 
   4   1  21        8.61       13.38      7.34 o 
   0   2  21       71.92       63.49      4.10 o 
   1   2  21       12.26       13.14      3.45 o 
   2   2  21       18.29       23.52      2.89 o 
   3   2  21        7.97        6.62      9.60 o 
   4   2  21       31.71       47.49     10.15 o 
   0   3  21       11.84       10.14      4.10 o 
   1   3  21      106.92      115.14      5.83 o 
   2   3  21        2.90        5.96      2.22 o 
   3   3  21        5.34        3.20      6.15 o 
   0   4  21        2.44        6.91      4.10 o 
   1   4  21        1.20        2.31      3.24 o 
   2   4  21       16.01       14.07      2.55 o 
   3   4  21       24.46       30.50      4.07 o 
   0   5  21        3.08       17.91      7.12 o 
   1   5  21       26.73       26.43     10.36 o 
   2   5  21        9.81       11.79      6.15 o 
   3   5  21        7.30        1.51      4.88 o 
   0   6  21        3.24        4.53      2.37 o 
   1   6  21        6.30        5.01      7.34 o 
   2   6  21        6.34        9.36      3.15 o 
   3   6  21       37.65       30.01      5.39 o 
   0   7  21        2.69        5.61      5.83 o 
   1   7  21        5.11        9.27      4.39 o 
   2   7  21       26.69       30.03      6.42 o 
   0   8  21        1.21       -7.99      8.85 o 
   1   8  21       10.81       10.55      4.82 o 
   2   8  21        6.92        1.73      7.77 o 
   1   9  21        3.05        2.79      5.18 o 
   0   0  22        5.19       20.50      5.18 o 
   1   0  22        5.59        3.24      3.02 o 
   2   0  22        3.62        0.43      3.89 o 
   3   0  22        7.41        8.85      6.04 o 
   0   1  22        1.82        9.50      3.67 o 
   1   1  22        5.41        5.55      4.21 o 
   2   1  22        7.63        7.99      3.87 o 
   3   1  22       17.03       23.54      4.30 o 
   0   2  22       13.05        9.93      4.32 o 
   1   2  22       76.31       88.17      4.40 o 
   2   2  22       16.30       16.33      3.69 o 
   3   2  22        6.30        5.40      5.28 o 
   0   3  22       55.81       50.10      7.34 o 
   1   3  22        5.69        6.84      4.50 o 
   2   3  22       10.04       10.34      4.18 o 
   3   3  22        2.64        1.14      4.66 o 
   0   4  22        7.97        3.89      5.40 o 
   1   4  22        3.89       12.35      4.65 o 
   2   4  22        6.21        6.80      4.88 o 
   3   4  22        5.73        9.40      4.97 o 
   0   5  22      120.09      146.04     14.04 o 
   1   5  22       10.00       10.23      5.83 o 
   2   5  22       14.42       15.05      4.41 o 
   3   5  22        3.11       -4.61      4.61 o 
   0   6  22        6.96       12.95      7.99 o 
   1   6  22        5.08        9.17      4.88 o 
   2   6  22        6.99        8.30      4.55 o 
   0   7  22       11.93       11.44      7.99 o 
   1   7  22        0.15        3.84      5.07 o 
   2   7  22        3.99       -2.24      5.71 o 
   0   8  22       10.28       -1.73      7.99 o 
   1   8  22        4.35       -2.19      5.31 o 
   1   0  23        3.03       10.14      4.53 o 
   2   0  23        2.26       10.14      4.96 o 
   3   0  23        5.47        6.26      6.69 o 
   0   1  23        6.32       11.87      5.18 o 
   1   1  23        2.41       -1.06      3.99 o 
   2   1  23       18.26       28.72      4.25 o 
   3   1  23       12.94       15.18      6.37 o 
   0   2  23        9.61        9.07      4.53 o 
   1   2  23       12.19       11.05      5.18 o 
   2   2  23        3.92       -0.06      3.78 o 
   3   2  23        8.23        6.12      4.72 o 
   0   3  23        0.00       -6.26      6.26 o 
   1   3  23        1.06       -4.82      4.82 o 
   2   3  23       32.13       29.54      4.98 o 
   3   3  23        2.19        1.72      5.11 o 
   0   4  23       18.34       11.87      6.26 o 
   1   4  23        1.43        6.47      7.34 o 
   2   4  23       11.48        6.83      9.39 o 
   0   5  23       25.32       28.06      7.99 o 
   1   5  23        5.02       10.53      5.32 o 
   2   5  23        0.67       -3.91      4.88 o 
   0   6  23        3.68       -7.34      7.34 o 
   1   6  23       20.81       28.47      5.54 o 
   2   6  23        5.65        3.95      4.51 o 
   0   7  23        1.15       -0.43      6.04 o 
   1   7  23        5.19        0.22      5.61 o 
   0   0  24        0.05        1.29      6.26 o 
   1   0  24        2.07       12.30      4.96 o 
   2   0  24       22.30       28.71      6.26 o 
   0   1  24        1.31       -1.29      4.96 o 
   1   1  24       22.90       32.42      9.28 o 
   2   1  24        0.39        3.60      7.55 o 
   0   2  24       26.73       28.06      7.12 o 
   1   2  24       17.16       17.65      4.35 o 
   2   2  24       15.64       28.44      9.82 o 
   0   3  24        2.39        3.02      6.47 o 
   1   3  24        8.40        9.44      5.72 o 
   2   3  24       13.01       15.87      6.17 o 
   0   4  24        4.71       -0.43      6.48 o 
   1   4  24       13.21       15.63      5.38 o 
   2   4  24       19.13       29.98      5.93 o 
   0   5  24        1.45       -2.16      6.91 o 
   1   5  24       19.82       23.00      5.22 o 
   2   5  24        4.17       11.08      5.11 o 
   0   6  24        7.26       -3.89      7.99 o 
   1   6  24       17.41       15.39      5.95 o 
   1   0  25       17.97       17.27      6.26 o 
   2   0  25        0.05       -5.61      6.91 o 
   0   1  25       42.27       51.60      7.12 o 
   1   1  25       14.21       15.87      3.87 o 
   2   1  25        4.91       10.18      5.10 o 
   0   2  25        0.06        3.02      6.91 o 
   1   2  25        0.90       -3.65      5.57 o 
   2   2  25        8.07        0.51      5.86 o 
   0   3  25        8.92       27.41      8.42 o 
   1   3  25        1.73       12.71      7.77 o 
   2   3  25       10.24       10.45      5.61 o 
   0   4  25        7.41       14.68      9.71 o 
   1   4  25       25.94       32.58      6.58 o 
   0   5  25        4.27        0.22      5.40 o 
   1   5  25       10.50       14.36     10.14 o 
   0   0  26       72.64       76.88     12.96 o 
   1   0  26       18.15       18.56      7.12 o 
   0   1  26        0.90        9.06      6.04 o 
   1   1  26        0.03       -2.54      3.93 o 
   0   2  26        0.78        7.77      8.85 o 
   1   2  26        7.53       12.36      8.74 o 
   0   3  26        0.02        8.63      6.91 o 
   1   3  26        7.78        8.46      5.60 o 
   0   4  26        3.96       12.30      6.91 o 
                                                 
